# Supplementary material for: Nipbl Interacts with Zfp609 and the Integrator Complex to Regulate Cortical Neuron Migration
Source: Neuron. 2017 Jan 18;93(2):348–61. doi: 10.1016/j.neuron.2016.11.047 (PMC5263256; doi:10.1016/j.neuron.2016.11.047)
Supplement: Table S2. Differentially Expressed Genes Identified by RNA-Seq Analysis in Control, Zfp609, Nipbl, Ints1, or Ints11 shRNA-Transduced NSCs — Related to Experimental Procedures. [file mmc2.xlsx]

## Sheet: Zfp609_KD
gene	locus	value_control_shRNA (FPKM)	value_Zfp609_shRNA (FPKM)	log2(fold_change)	test_stat	p_value	q_value
Cd38	chr5:44260065-44303613	0.859432	0.156821	-2.45426	-5.70672	5e-05	0.00116361
Zfp609	chr9:65539389-65675371	23.1973	6.3996	-1.85791	-11.5226	5e-05	0.00116361
Tmem182	chr1:40862445-40912112	0.598046	0.191929	-1.63968	-2.38975	0.0044	0.0477165
Cytip	chr2:57981549-58012533	0.86915	0.300457	-1.53245	-6.38064	5e-05	0.00116361
Wbscr17	chr5:131350820-131783392	2.87572	1.0354	-1.47373	-8.51355	5e-05	0.00116361
Pex5l	chr3:32848552-33042004	1.23694	0.457246	-1.43573	-4.16009	5e-05	0.00116361
Dapk2	chr9:66006032-66120049	0.426822	0.167593	-1.34867	-2.12079	0.0026	0.032292
B3galnt1	chr3:69378107-69402783	4.76298	1.9819	-1.26498	-7.4483	5e-05	0.00116361
Rhoq	chr17:87362450-87424741	236.158	101.469	-1.21872	-8.73442	5e-05	0.00116361
4933438K21Rik	chr4:146437474-146442545	0.648309	0.285536	-1.18301	-2.36394	0.0002	0.00386852
Maged2	chrX:147240963-147248882	45.1632	20.1117	-1.16711	-6.84557	5e-05	0.00116361
Pigf	chr17:87362450-87424741	147.48	65.9682	-1.16068	-2.89498	5e-05	0.00116361
Pf4	chr5:91201460-91202409	7.7713	3.59695	-1.11138	-5.85198	5e-05	0.00116361
Tm4sf1	chr3:57090985-57105841	1.09636	0.508392	-1.10871	-3.48737	0.0001	0.002185
Ajap1	chr4:152747329-152856939	1.57621	0.742052	-1.08687	-4.75036	5e-05	0.00116361
Rrm2	chr12:25393118-25399011	121.704	58.0225	-1.0687	-8.18953	5e-05	0.00116361
Arpc5l	chr2:38863658-38871392	77.0854	36.8112	-1.06631	-8.47895	5e-05	0.00116361
Hrc	chr7:52590638-52594342	0.723806	0.351134	-1.04358	-2.6192	5e-05	0.00116361
Morf4l1	chr9:89986506-90009658	226.321	112.684	-1.00609	-6.92242	5e-05	0.00116361
Syndig1l	chr12:86018227-86039757	1.01326	0.508709	-0.994087	-3.19239	5e-05	0.00116361
2210408F21Rik	chr6:31170350-31287394	2.67352	1.35409	-0.98142	-1.87708	0.00065	0.0106667
Golga7b	chr19:42322067-42344838	0.663342	0.33729	-0.975765	-2.5603	0.0002	0.00386852
Gabra2	chr5:71352295-71487088	2.57151	1.31756	-0.96475	-5.28636	5e-05	0.00116361
Slc25a18	chr6:120723785-120744000	105.381	54.1238	-0.961282	-7.26268	5e-05	0.00116361
Clic5	chr17:44325520-44417117	94.3981	49.0782	-0.943676	-6.63334	5e-05	0.00116361
Actr3b	chr5:25265843-25356159	5.95717	3.11272	-0.936451	-5.97792	5e-05	0.00116361
Plekha1	chr7:138009423-138056816	9.62711	5.05413	-0.929639	-6.66168	5e-05	0.00116361
Disp2	chr2:118605454-118620911	2.97897	1.574	-0.920376	-5.63531	5e-05	0.00116361
Tango2	chr16:18300917-18344025	4.36598	2.34245	-0.898288	-4.07268	5e-05	0.00116361
Ier3ip1	chr18:77168765-77180353	37.4709	20.1104	-0.897829	-7.45776	5e-05	0.00116361
Pdia3	chr2:121239637-121264422	255.109	139.827	-0.867473	-6.3861	5e-05	0.00116361
Pygm	chr19:6384428-6398459	5.28771	2.92826	-0.852598	-4.96865	5e-05	0.00116361
Scamp5	chr9:57289133-57315831	33.967	18.869	-0.848113	-6.07113	5e-05	0.00116361
Gad1	chr2:70327996-70440069	3.50185	1.95422	-0.841527	-4.60731	5e-05	0.00116361
Aldh5a1	chr13:24997468-25029530	7.01989	3.92994	-0.836943	-5.27056	5e-05	0.00116361
Ms4a6b	chr19:11593048-11604893	1.37542	0.783808	-0.811297	-2.89161	0.00025	0.00463797
Serpinb5	chr1:108757756-108779925	2.60312	1.48474	-0.810028	-4.62221	5e-05	0.00116361
Tmem81	chr1:134402806-134405216	1.92149	1.09797	-0.807388	-3.34243	5e-05	0.00116361
Rell1	chr5:64300136-64360136	16.9677	9.70241	-0.806378	-5.60662	5e-05	0.00116361
Akap12	chr10:5987069-6080212	276.901	159.214	-0.798397	-4.51658	5e-05	0.00116361
Tbc1d20	chr2:152119607-152138326	19.3497	11.1527	-0.794913	-5.11258	5e-05	0.00116361
Slc25a45	chr19:5878465-5885768	0.784212	0.454257	-0.787735	-2.05245	0.0027	0.0332193
Uhmk1	chr1:172129386-172145524	28.4678	16.5404	-0.783334	-5.8246	5e-05	0.00116361
Sept10	chr10:58604374-58684595	29.45	17.1682	-0.778523	-4.74978	5e-05	0.00116361
Fndc3b	chr3:27315083-27609361	52.2382	30.4984	-0.776373	-5.12048	5e-05	0.00116361
Sostdc1	chr12:37040755-37045039	2.4616	1.43728	-0.776248	-3.64628	5e-05	0.00116361
Slc30a4	chr2:122506974-122528399	11.6233	6.78972	-0.775597	-5.72018	5e-05	0.00116361
Sgk3	chr1:9788210-9892649	10.393	6.09488	-0.769938	-5.37942	5e-05	0.00116361
Ndfip2	chr14:105657889-105708515	23.3379	13.7468	-0.763574	-5.50494	5e-05	0.00116361
Calr3	chr8:74948081-74967677	15.6529	9.2405	-0.760386	-4.49831	5e-05	0.00116361
Rgs14	chr13:55471092-55486048	0.693926	0.414262	-0.74424	-2.06467	0.00225	0.0287313
Gabbr2	chr4:46676769-47004586	30.0692	18.0457	-0.736632	-4.67156	5e-05	0.00116361
2900056M20Rik	chrX:148729370-148762036	1.58012	0.949994	-0.73404	-4.55787	5e-05	0.00116361
Maf	chr8:118227152-118230794	5.33827	3.25809	-0.712348	-4.78325	5e-05	0.00116361
Gria2	chr3:80488857-80606713	6.65069	4.07418	-0.706996	-4.10894	5e-05	0.00116361
Rnf6	chr5:147020769-147033033	12.8703	7.91651	-0.701114	-4.28455	5e-05	0.00116361
Tmem56	chr3:120904927-120966234	12.1137	7.47038	-0.697381	-5.75185	5e-05	0.00116361
Prdm1	chr10:44156980-44178493	1.57282	0.974357	-0.690829	-4.0293	5e-05	0.00116361
Tank	chr2:61416642-61492226	22.8843	14.2071	-0.687745	-4.32102	5e-05	0.00116361
Pdgfa	chr5:139452928-139470907	35.0143	21.7655	-0.6859	-4.83101	5e-05	0.00116361
Serinc3	chr2:163449008-163471536	50.807	31.6192	-0.684227	-5.37968	5e-05	0.00116361
Astn2	chr4:65041836-66065517	10.0291	6.2796	-0.675449	-2.64037	5e-05	0.00116361
Tmem129	chr5:33995864-34000481	16.5921	10.3918	-0.675054	-4.50046	5e-05	0.00116361
Scn1b	chr7:31901542-31911964	56.1808	35.2574	-0.672149	-4.86574	5e-05	0.00116361
St3gal6	chr16:58470654-58523425	5.12481	3.21636	-0.672068	-4.25682	5e-05	0.00116361
Npnt	chr3:132545658-132613255	17.6042	11.0543	-0.671312	-4.11419	5e-05	0.00116361
Pmp22	chr11:62945011-62973048	64.9308	40.889	-0.667191	-5.02388	5e-05	0.00116361
Elovl2	chr13:41277750-41315772	4.63733	2.92864	-0.663064	-4.5638	5e-05	0.00116361
Mapk8ip2	chr15:89284341-89292878	0.559928	0.354894	-0.657851	-2.04161	0.0012	0.0178098
Nptx1	chr11:119400032-119409134	215.482	136.635	-0.657244	-4.28552	5e-05	0.00116361
Dynlt3	chrX:9231395-9240109	40.8194	25.8876	-0.656992	-5.09841	5e-05	0.00116361
Rtn4rl1	chr11:75007494-75081264	8.97122	5.69014	-0.65684	-4.06052	5e-05	0.00116361
Phlpp1	chr1:108068445-108290822	46.9903	30.0661	-0.644226	-4.35949	5e-05	0.00116361
Zswim5	chr4:116550006-116661710	8.95504	5.73675	-0.642466	-4.16084	5e-05	0.00116361
Pcgf3	chr5:108890350-108932118	34.007	21.7961	-0.641759	-4.43338	5e-05	0.00116361
Parm1	chr5:91946725-92053022	10.7476	6.88876	-0.641702	-3.92231	5e-05	0.00116361
Deptor	chr15:54931471-55085757	4.99285	3.20599	-0.639093	-2.77397	5e-05	0.00116361
Cnih4	chr1:183081061-183099125	32.6798	21.0173	-0.636821	-4.58456	5e-05	0.00116361
Cul4b	chrX:35884797-35929373	21.3381	13.7264	-0.636474	-4.59698	5e-05	0.00116361
Wsb2	chr5:117807313-117828598	53.6637	34.7132	-0.628465	-4.57824	5e-05	0.00116361
Hpn	chr7:31883743-31900345	3.31517	2.14448	-0.628455	-2.99352	5e-05	0.00116361
Vwa1	chr4:155142603-155148670	1.27562	0.828097	-0.623331	-2.80451	5e-05	0.00116361
Lnpep	chr17:17664686-17761453	15.7736	10.2661	-0.619619	-4.54342	5e-05	0.00116361
Tbc1d1	chr5:64551449-64742725	20.2688	13.2029	-0.618404	-4.03214	5e-05	0.00116361
Fras1	chr5:96802973-97213747	9.67381	6.30246	-0.61817	-3.95647	5e-05	0.00116361
Sod3	chr5:52755042-52760977	10.036	6.5569	-0.614092	-3.82974	5e-05	0.00116361
Ccnd1	chr7:152115835-152125830	517.579	338.459	-0.612799	-4.05844	5e-05	0.00116361
Rasgrp3	chr17:75835244-75928393	0.462634	0.303012	-0.610498	-1.80527	0.0015	0.0212722
9330133O14Rik	chr8:124967555-124975222	1.5389	1.00901	-0.608952	-2.73398	5e-05	0.00116361
Megf6	chr4:153544821-153649830	29.5745	19.3945	-0.608704	-4.05428	5e-05	0.00116361
Etnk1	chr6:143115749-143157066	34.3079	22.5705	-0.6041	-4.99397	5e-05	0.00116361
Trim67	chr8:127316918-127358604	0.429935	0.283766	-0.599419	-2.55881	5e-05	0.00116361
Rwdd3	chr3:120858319-120874613	1.36632	0.901988	-0.599116	-1.70463	0.0035	0.0400548
Ncoa7	chr10:30365387-30522913	3.12931	2.07152	-0.595156	-3.49132	5e-05	0.00116361
5430417L22Rik	chr2:118571497-118574543	17.5132	11.6151	-0.592438	-4.15336	5e-05	0.00116361
Rn45s	chr17:39979941-39985774	166.984	110.76	-0.592276	-4.7774	5e-05	0.00116361
Epb4.1l4b	chr4:57074597-57156028	1.28308	0.853664	-0.587875	-2.62027	0.0003	0.00537132
Slc35e3	chr10:117170733-117183414	16.2671	10.8311	-0.58678	-4.24198	5e-05	0.00116361
Golm1	chr13:59736356-59777145	153.22	102.028	-0.58664	-3.58796	5e-05	0.00116361
Plxnd1	chr6:115904828-115945023	28.679	19.1186	-0.585023	-3.7961	5e-05	0.00116361
Slc25a25	chr2:32270006-32310996	57.3325	38.2234	-0.584896	-3.94282	5e-05	0.00116361
Polr2m	chr9:71326243-71333790	144.73	96.8183	-0.580011	-3.68191	5e-05	0.00116361
C030034L19Rik	chr3:9403077-9413903	6.35281	4.26273	-0.575619	-3.88487	5e-05	0.00116361
Csf1	chr3:107543965-107563387	9.18142	6.16312	-0.575056	-3.19658	5e-05	0.00116361
Tmtc2	chr10:104624719-105011535	11.3974	7.65188	-0.574813	-4.00471	5e-05	0.00116361
Ash1l	chr3:88769733-88883297	23.0897	15.5222	-0.57292	-3.83335	5e-05	0.00116361
Acbd3	chr1:182656173-182684335	28.6307	19.2599	-0.571964	-4.00234	5e-05	0.00116361
Prr5l	chr2:101554441-101679137	4.81934	3.24264	-0.571664	-3.63387	5e-05	0.00116361
P2rx4	chr5:123157565-123179051	3.01859	2.03375	-0.569735	-3.25849	5e-05	0.00116361
Klhl12	chr1:136352131-136387450	9.06636	6.11247	-0.568767	-3.79864	5e-05	0.00116361
Trim9	chr12:71345523-71448601	1.70829	1.15782	-0.56114	-3.06787	5e-05	0.00116361
Sez6	chr11:77744444-77792544	5.50778	3.7463	-0.556006	-3.14467	5e-05	0.00116361
Sh3bgrl2	chr9:83441944-83493898	4.4312	3.01484	-0.555616	-3.66967	5e-05	0.00116361
Chsy3	chr18:59334993-59570990	4.70151	3.19976	-0.555159	-3.59574	5e-05	0.00116361
Irak2	chr6:113588460-113645020	1.22144	0.831565	-0.554681	-2.1933	5e-05	0.00116361
Crim1	chr17:78599587-78775932	13.2821	9.04907	-0.553639	-3.88572	5e-05	0.00116361
Cp	chr3:19857053-19935310	25.6107	17.4506	-0.553469	-3.49518	5e-05	0.00116361
Nell2	chr15:95049880-95359137	12.6595	8.62748	-0.553212	-3.55588	5e-05	0.00116361
Arl6ip6	chr2:53051117-53078255	23.5322	16.0551	-0.55161	-4.9058	5e-05	0.00116361
Fam114a1	chr5:65361313-65433140	4.50445	3.0743	-0.551092	-3.02525	5e-05	0.00116361
Fgf1	chr18:38998326-39130928	56.5073	38.6084	-0.549521	-3.6905	5e-05	0.00116361
Ssx2ip	chr3:146067605-146103101	11.9649	8.1832	-0.548076	-3.41824	5e-05	0.00116361
Rasl10b	chr11:83223573-83234540	2.12462	1.45424	-0.546941	-3.09848	5e-05	0.00116361
Aldh1l2	chr10:82950191-82996885	2.12621	1.46023	-0.542082	-3.40551	5e-05	0.00116361
Necap2	chr4:140622426-140634260	34.2527	23.5341	-0.541465	-3.60952	5e-05	0.00116361
Isca1	chr13:59856775-59871150	43.4973	29.9124	-0.540182	-4.18824	5e-05	0.00116361
Fzd9	chr5:135724807-135726917	25.6227	17.6365	-0.538862	-3.73487	5e-05	0.00116361
Pcbp3	chr10:76224598-76424692	9.73081	6.7117	-0.535882	-3.27675	5e-05	0.00116361
Pcgf2	chr11:97550136-97561811	2.70854	1.86898	-0.535264	-2.57703	5e-05	0.00116361
Strip2	chr6:29867012-29909680	0.449261	0.310297	-0.533905	-1.76099	0.00265	0.0327407
Unc13a	chr8:74150611-74195656	1.14591	0.792577	-0.531877	-2.93616	5e-05	0.00116361
Gria4	chr9:4417892-4796234	33.9547	23.5337	-0.528883	-3.39766	5e-05	0.00116361
B430212C06Rik	chr18:67480862-67527448	1.18395	0.821751	-0.52684	-1.95043	0.00115	0.0172194
Amph	chr13:19040239-19242784	33.3277	23.1327	-0.526784	-3.56686	5e-05	0.00116361
Ell2	chr13:75844931-75909806	14.3173	9.93924	-0.526552	-3.55461	5e-05	0.00116361
Adamts1	chr16:85794072-85803360	9.34514	6.51265	-0.520971	-3.34255	5e-05	0.00116361
Slc25a23	chr17:57183133-57199286	91.0675	63.4686	-0.520893	-3.28157	5e-05	0.00116361
Dusp4	chr8:35870663-35882948	13.162	9.18096	-0.519663	-3.40213	5e-05	0.00116361
Efemp2	chr19:5474689-5481854	41.4956	28.9646	-0.518664	-3.24117	5e-05	0.00116361
Col28a1	chr6:7947807-8142617	2.07743	1.45085	-0.517898	-2.86512	5e-05	0.00116361
Snx30	chr4:59818521-59917612	2.85639	1.99584	-0.517196	-3.12908	5e-05	0.00116361
Itga1	chr13:115748288-115892172	8.86097	6.19704	-0.515887	-2.80743	5e-05	0.00116361
Lman2	chr13:55445193-55464144	54.0275	37.7881	-0.515762	-3.73951	5e-05	0.00116361
Zbtb18	chr1:179374791-179380897	64.0453	44.819	-0.51498	-3.6046	5e-05	0.00116361
5430435G22Rik	chr1:133585271-133610041	1.05147	0.735899	-0.51483	-1.89167	0.0016	0.0222623
Scn3b	chr9:40076800-40099203	1.4518	1.01708	-0.513406	-2.51435	5e-05	0.00116361
Dhrs11	chr11:84634229-84642505	5.55852	3.89641	-0.512555	-3.13452	5e-05	0.00116361
Cpd	chr11:76590709-76660510	91.3494	64.131	-0.510373	-3.67381	5e-05	0.00116361
Fam174a	chr1:97210204-97231861	7.80424	5.48839	-0.507876	-4.18352	5e-05	0.00116361
Vamp1	chr6:125165598-125172324	2.15249	1.51392	-0.507723	-2.82713	5e-05	0.00116361
Cd248	chr19:5068077-5070639	1.16871	0.822043	-0.507634	-1.97474	0.0012	0.0178098
B4galt4	chr16:38742376-38769158	7.64366	5.38088	-0.506422	-3.2343	5e-05	0.00116361
Tmco3	chr8:13255962-13322924	15.7625	11.0971	-0.506319	-2.55796	5e-05	0.00116361
Bcr	chr10:74523640-74647668	14.1264	9.95474	-0.504935	-3.19826	5e-05	0.00116361
Cd209c	chr8:3940221-3946863	2.72391	1.92292	-0.502382	-2.44529	0.0003	0.00537132
Scg3	chr9:75491172-75531863	1.22616	0.86602	-0.501681	-1.56272	0.00215	0.0278156
Ormdl1	chr1:53353938-53367089	23.4825	16.6128	-0.49929	-4.10807	5e-05	0.00116361
Slc48a1	chr15:97614795-97674933	26.916	19.0471	-0.498896	-2.60087	5e-05	0.00116361
Ptpn4	chr1:121554669-121733648	9.62795	6.81383	-0.498762	-3.52903	5e-05	0.00116361
Thbs1	chr2:117937657-117952869	0.475674	0.336727	-0.498397	-1.82588	0.00205	0.0268159
Arl8b	chr6:108733052-108773717	51.9007	36.8235	-0.495127	-3.95872	5e-05	0.00116361
Slc24a6	chr5:120961200-120984033	1.78698	1.26925	-0.493539	-2.34596	5e-05	0.00116361
Lgals8	chr13:12531681-12554005	8.34429	5.93139	-0.492419	-2.85397	5e-05	0.00116361
Amot	chrX:141880966-141921589	15.312	10.8849	-0.492333	-3.44921	5e-05	0.00116361
Tmem87b	chr2:128644038-128679997	6.23983	4.4383	-0.491498	-3.40194	5e-05	0.00116361
Mpp7	chr18:7347959-7626861	5.92828	4.21846	-0.490897	-2.15529	0.0004	0.00696106
Fam220a	chr5:144309573-144325393	9.57917	6.82228	-0.489646	-2.79021	5e-05	0.00116361
Orai3	chr7:134913328-134918664	8.41436	5.99966	-0.487973	-3.32606	5e-05	0.00116361
Yaf2	chr15:93114263-93167366	36.3989	25.9582	-0.487702	-3.58588	5e-05	0.00116361
Ntn1	chr11:68022865-68200328	111.766	79.8134	-0.485777	-3.23564	5e-05	0.00116361
Rundc3a	chr11:102254716-102264253	10.2208	7.29925	-0.485683	-2.59712	5e-05	0.00116361
Cdc42bpa	chr1:181891219-182126151	23.3541	16.679	-0.485642	-3.22152	5e-05	0.00116361
Tagap	chr17:8118864-8127762	1.24304	0.888052	-0.48516	-2.11502	0.00055	0.00925742
Ttc7b	chr12:101514818-101759032	16.2768	11.6345	-0.484409	-2.9019	5e-05	0.00116361
Il1f9	chr2:24041995-24049087	2.07018	1.48107	-0.48312	-2.18219	0.0022	0.0283073
Lgmn	chr12:103632307-103677907	44.6716	31.9613	-0.483032	-3.22437	5e-05	0.00116361
Stam2	chr2:52547724-52601183	15.9793	11.4428	-0.481757	-3.41808	5e-05	0.00116361
Scarb2	chr5:92872898-92934634	47.5337	34.0559	-0.481046	-3.33294	5e-05	0.00116361
Mthfsd	chr8:123621456-123632279	7.34741	5.27323	-0.478547	-2.54055	5e-05	0.00116361
Tnfrsf21	chr17:43153503-43226137	106.602	76.5359	-0.478026	-3.30802	5e-05	0.00116361
Zdhhc15	chrX:101732308-101866403	5.04069	3.61918	-0.477958	-3.25646	5e-05	0.00116361
Dscr3	chr16:94719330-94748236	23.5663	16.9412	-0.476189	-3.24237	5e-05	0.00116361
Sez6l	chr5:112848170-113006218	23.3709	16.801	-0.476165	-3.03681	5e-05	0.00116361
Agt	chr8:127080486-127093607	25.4238	18.2817	-0.475776	-3.09566	5e-05	0.00116361
Ap1s1	chr5:137510863-137521930	54.8434	39.4649	-0.474748	-3.45813	5e-05	0.00116361
Tmem30a	chr9:79616747-79641237	59.0365	42.5195	-0.473484	-4.07855	5e-05	0.00116361
Sned1	chr1:95132473-95193025	14.5899	10.5088	-0.473378	-2.95528	5e-05	0.00116361
Rnf2	chr1:153316535-153347953	48.3936	34.8698	-0.472838	-3.58471	5e-05	0.00116361
Strap	chr6:137683602-137700451	107.961	77.8398	-0.471924	-3.81005	5e-05	0.00116361
B3galt6	chr4:155363574-155366787	4.65538	3.36212	-0.469528	-3.19771	5e-05	0.00116361
Fut8	chr12:78339090-78576983	82.4575	59.7232	-0.465359	-3.06998	5e-05	0.00116361
Rgs20	chr1:4899656-5060366	25.1105	18.2049	-0.463958	-2.96619	5e-05	0.00116361
Impa2	chr18:67448876-67478495	60.2931	43.713	-0.46393	-3.32553	5e-05	0.00116361
Chd9	chr8:93352733-93578407	8.0087	5.80656	-0.463884	-3.0618	5e-05	0.00116361
Homez	chr14:55471573-55482995	2.88121	2.08971	-0.463374	-2.83096	5e-05	0.00116361
Pafah1b2	chr9:45773393-45792954	45.8626	33.2776	-0.462768	-3.70382	5e-05	0.00116361
Ext1	chr15:52899817-53177738	22.5578	16.3862	-0.461142	-3.15802	5e-05	0.00116361
Clasp2	chr9:113650590-113828815	34.2417	24.8747	-0.461078	-3.21951	5e-05	0.00116361
Cd164	chr10:41239305-41250848	100.028	72.7437	-0.459509	-3.88838	5e-05	0.00116361
Focad	chr4:87740533-88056915	6.32321	4.6005	-0.458865	-2.82842	5e-05	0.00116361
Mex3a	chr3:88336316-88345316	17.815	12.963	-0.458693	-2.93074	5e-05	0.00116361
Grm3	chr5:9485235-9725352	12.1452	8.83864	-0.458484	-3.01063	5e-05	0.00116361
Ptpro	chr6:137200819-137413154	26.2036	19.0728	-0.458253	-2.96766	5e-05	0.00116361
Gpr153	chr4:151648470-151659446	0.873234	0.636	-0.457343	-1.93867	0.0026	0.032292
Fam81a	chr9:69937116-69989364	2.93682	2.13941	-0.457044	-2.73933	5e-05	0.00116361
Camk2b	chr11:5869668-5965751	97.217	70.8753	-0.455925	-2.87824	5e-05	0.00116361
Tirap	chr9:34991975-35007876	5.59506	4.08245	-0.454718	-2.64402	5e-05	0.00116361
Cpm	chr10:117066555-117124408	1.21921	0.889937	-0.454166	-2.54318	5e-05	0.00116361
Mafg	chr11:120489666-120494861	24.2307	17.6878	-0.45408	-3.22861	5e-05	0.00116361
Hcn2	chr10:79179378-79198853	1.58016	1.15409	-0.453325	-2.40894	0.0002	0.00386852
Eps15	chr4:108952879-109060421	26.2932	19.2068	-0.453071	-3.24386	5e-05	0.00116361
Nrxn2	chr19:6418737-6533217	49.2911	36.0455	-0.451508	-2.90845	5e-05	0.00116361
Ppfia1	chr7:151662659-151739634	18.0436	13.197	-0.451281	-2.76421	5e-05	0.00116361
Sec24a	chr11:51505764-51570336	11.263	8.24916	-0.449265	-3.20971	5e-05	0.00116361
Desi2	chr1:180117547-180182728	24.6328	18.0439	-0.449068	-3.49687	5e-05	0.00116361
Bace2	chr16:97578334-97660619	2.16191	1.58455	-0.448235	-2.70458	5e-05	0.00116361
Gadd45a	chr6:66985089-67030646	26.9028	19.7303	-0.447346	-2.87721	5e-05	0.00116361
Mrfap1	chr5:37186105-37187993	303.495	222.67	-0.446766	-3.69823	5e-05	0.00116361
Iqgap1	chr7:87856468-87948217	29.2515	21.463	-0.446656	-2.89349	5e-05	0.00116361
Sema3f	chr9:107583832-107612806	1.33148	0.977441	-0.44595	-2.18019	0.0006	0.00998505
Zfp367	chr13:64234364-64254507	14.9802	11.001	-0.445419	-3.18779	5e-05	0.00116361
Sulf2	chr2:165899398-165981183	181.421	133.283	-0.444845	-2.65733	5e-05	0.00116361
Igfbp4	chr11:98902573-98913957	711.938	523.204	-0.444378	-3.12499	5e-05	0.00116361
Ythdf1	chr2:180639081-180655641	37.8295	27.8113	-0.44384	-3.1902	5e-05	0.00116361
Phyhipl	chr10:69903415-70062039	21.0567	15.4834	-0.443562	-2.34537	0.0001	0.002185
Clic4	chr4:134769884-134828675	120.27	88.4382	-0.443537	-3.20174	5e-05	0.00116361
Acox1	chr11:116033196-116076632	30.3947	22.366	-0.442512	-2.87712	5e-05	0.00116361
Zfp420	chr7:30644997-30662321	1.95228	1.4381	-0.440994	-2.63697	5e-05	0.00116361
Pwp2	chr10:77633654-77647894	11.3908	8.39403	-0.440435	-2.79222	5e-05	0.00116361
Fahd2a	chr2:127261950-127270301	5.89873	4.34703	-0.440376	-2.74689	5e-05	0.00116361
Ctsd	chr7:149561820-149573775	180.848	133.333	-0.439748	-3.13885	5e-05	0.00116361
Meis2	chr2:115686999-115890794	4.94466	3.64557	-0.439728	-2.56445	5e-05	0.00116361
Fam5b	chr1:160175399-160286391	119.445	88.0815	-0.439436	-2.94185	5e-05	0.00116361
Slc35a4	chr18:36830812-36843516	54.0491	39.8866	-0.438365	-2.83245	5e-05	0.00116361
Cutc	chr19:43827512-43843128	5.62202	4.15392	-0.436616	-2.40069	0.0003	0.00537132
Trp53i11	chr2:93027740-93041914	160.593	118.681	-0.436323	-2.98639	5e-05	0.00116361
Mov10	chr3:104597749-104621481	7.75357	5.73045	-0.436212	-2.39776	5e-05	0.00116361
Hist1h1c	chr13:23830675-23832236	20.8986	15.4457	-0.436199	-3.08503	5e-05	0.00116361
Rrm2b	chr15:37853707-37890810	6.2306	4.60565	-0.435968	-2.99863	5e-05	0.00116361
Sucla2	chr14:73952592-73995949	37.1574	27.4878	-0.434856	-3.30689	5e-05	0.00116361
Fgf11	chr11:69611703-69615127	7.98004	5.90465	-0.434543	-2.77002	0.00155	0.0217979
Pkdcc	chr17:83614622-83624409	13.6298	10.0904	-0.433776	-2.87753	5e-05	0.00116361
Bin1	chr18:32518710-32595394	65.4681	48.4876	-0.433176	-2.62377	5e-05	0.00116361
Akr1c13	chr13:4190432-4204849	9.98223	7.39607	-0.432603	-3.05583	5e-05	0.00116361
Cspg5	chr9:110146286-110165080	101.274	75.2985	-0.427569	-2.75552	5e-05	0.00116361
Mxra8	chr4:155213788-155218211	48.3941	35.9819	-0.427561	-3.08033	5e-05	0.00116361
Rchy1	chr5:92377867-92401163	22.5897	16.8166	-0.425776	-2.79258	5e-05	0.00116361
Amigo1	chr3:107989252-107994695	6.25421	4.65752	-0.425265	-2.53833	5e-05	0.00116361
Atpaf1	chr4:115457418-115484919	12.1836	9.07555	-0.424883	-2.83531	0.0001	0.002185
Slc2a10	chr2:165329477-165345411	2.86762	2.13743	-0.423978	-2.6616	5e-05	0.00116361
Arfgef2	chr2:166631080-166723551	11.7326	8.74838	-0.42343	-2.77632	5e-05	0.00116361
Pkib	chr10:57351786-57460918	1.21912	0.909143	-0.423262	-2.47237	0.00015	0.00309414
Ube2q2	chr9:54997175-55055336	17.6969	13.209	-0.42198	-3.04035	5e-05	0.00116361
Cnksr3	chr10:3134303-3227479	11.1072	8.29194	-0.421709	-2.6298	5e-05	0.00116361
Casp12	chr9:5345475-5373034	4.93117	3.68284	-0.421111	-3.0062	5e-05	0.00116361
Letm2	chr8:26688961-26707959	1.69054	1.2632	-0.420401	-1.87342	0.00435	0.0473047
Igf2r	chr17:12875271-13061009	24.9647	18.6548	-0.420343	-2.73968	5e-05	0.00116361
Hmcn1	chr1:152409631-152840565	30.7364	22.9713	-0.420117	-2.72804	5e-05	0.00116361
Nr6a1	chr2:38578893-38781981	2.30829	1.7254	-0.419898	-2.5413	5e-05	0.00116361
Dffa	chr4:148478261-148494759	8.67281	6.48485	-0.419428	-2.04188	0.0001	0.002185
Crot	chr5:8966047-8997146	64.9577	48.5909	-0.418813	-3.14505	5e-05	0.00116361
Pvrl1	chr9:43552658-43615544	7.18769	5.38637	-0.416215	-2.46496	5e-05	0.00116361
Xylt1	chr7:124524492-124811144	63.1249	47.3234	-0.415656	-2.76052	5e-05	0.00116361
Gpr19	chr6:134819109-134847943	8.21207	6.15695	-0.415531	-2.45282	5e-05	0.00116361
Scarb1	chr5:125757456-125821464	64.826	48.6123	-0.41525	-2.7004	5e-05	0.00116361
Brwd3	chrX:105937546-106029694	7.58345	5.69066	-0.41426	-2.63948	5e-05	0.00116361
Dvl3	chr16:20517136-20532260	41.2248	30.9722	-0.412538	-2.74048	5e-05	0.00116361
Prkch	chr12:74686027-74879171	5.08195	3.8187	-0.412299	-2.49838	5e-05	0.00116361
Tbcel	chr9:42220399-42280309	11.8192	8.88299	-0.412018	-2.91805	5e-05	0.00116361
Relb	chr7:20191570-20214787	2.18201	1.64265	-0.409631	-2.12646	0.0009	0.0141024
Galnt18	chr7:118615174-118923491	25.4853	19.1959	-0.408865	-2.61873	5e-05	0.00116361
Rarb	chr14:17263353-17407724	5.79085	4.36385	-0.408176	-2.60014	0.00015	0.00309414
Nfatc3	chr8:108583502-108654437	29.621	22.3281	-0.407762	-2.92224	5e-05	0.00116361
Taf12	chr4:131830289-131849244	22.0211	16.6285	-0.405224	-2.80488	5e-05	0.00116361
Mtdh	chr15:34012473-34072140	54.2548	41.0017	-0.404068	-2.92791	5e-05	0.00116361
Ptchd1	chrX:152004278-152057870	1.10566	0.836556	-0.402369	-2.5628	5e-05	0.00116361
Ajuba	chr14:55186305-55196498	6.40503	4.84781	-0.401873	-2.4993	5e-05	0.00116361
Dusp7	chr9:106270962-106278054	24.2856	18.3898	-0.40119	-2.77874	5e-05	0.00116361
Kazn	chr4:141658304-141795316	4.28195	3.24539	-0.399876	-2.27643	0.0001	0.002185
Rpgrip1l	chr8:93740928-93837121	2.66167	2.01933	-0.398451	-2.51256	5e-05	0.00116361
Tmem123	chr9:7764076-7794332	46.9269	35.6214	-0.397671	-3.03968	5e-05	0.00116361
Kirrel3	chr9:34296315-34843892	16.6808	12.6688	-0.396913	-2.33386	5e-05	0.00116361
Pcsk6	chr7:73007021-73195272	16.5113	12.5442	-0.396437	-2.54777	5e-05	0.00116361
S100b	chr10:75716580-75724064	85.5522	65.0077	-0.396194	-2.88959	5e-05	0.00116361
4930402H24Rik	chr2:130533588-130665846	7.37989	5.60928	-0.395784	-2.47397	5e-05	0.00116361
Gm2a	chr11:54911486-54926530	28.3097	21.5203	-0.395601	-2.76354	5e-05	0.00116361
Gfra2	chr14:71289936-71379645	2.47716	1.88482	-0.394263	-2.29148	5e-05	0.00116361
Tmem167	chr13:90229271-90254526	11.7185	8.92032	-0.393621	-3.01155	5e-05	0.00116361
Tgoln1	chr6:72558414-72566994	38.5706	29.3807	-0.392632	-1.94768	0.00135	0.0195204
Tle2	chr10:81038031-81053590	33.5742	25.576	-0.392565	-2.37297	5e-05	0.00116361
Rtn2	chr7:19867972-19881513	11.8726	9.05189	-0.391343	-1.8249	0.00105	0.0159446
Ndst1	chr18:60845629-60873043	32.7071	24.9387	-0.391216	-2.66063	5e-05	0.00116361
Dusp11	chr6:85892262-85911661	38.0218	29.0102	-0.390267	-2.92453	5e-05	0.00116361
Dzip3	chr16:48924340-48994225	16.1126	12.2949	-0.39013	-2.68257	5e-05	0.00116361
Osbpl3	chr6:50243325-50406169	3.13316	2.39158	-0.389656	-2.32849	5e-05	0.00116361
Amd1	chr10:40007263-40021994	62.7326	47.901	-0.38916	-2.85157	5e-05	0.00116361
Klhl2	chr8:67218658-67373716	15.3817	11.7459	-0.389064	-2.69643	5e-05	0.00116361
Lrp11	chr10:7309597-7345275	28.0404	21.4132	-0.389008	-2.73033	5e-05	0.00116361
Mcc	chr18:44584713-44971836	8.45451	6.45938	-0.388325	-2.47453	0.0001	0.002185
Slc38a10	chr11:119965264-120012665	41.3679	31.6283	-0.387294	-2.31503	5e-05	0.00116361
Hdac5	chr11:102057060-102091486	15.4653	11.8264	-0.387019	-2.2757	5e-05	0.00116361
Mier3	chr13:112476385-112508802	12.4394	9.51716	-0.386317	-2.89861	5e-05	0.00116361
Arpp19	chr9:74885420-74908120	38.2078	29.2345	-0.386195	-3.03942	5e-05	0.00116361
Snap23	chr2:120393406-120426458	22.4992	17.222	-0.385621	-2.56874	5e-05	0.00116361
Baz2b	chr2:59737419-59963797	10.8328	8.2943	-0.385212	-2.37692	5e-05	0.00116361
Evc	chr5:37690409-37728120	1.39355	1.06747	-0.38458	-1.98362	0.00025	0.00463797
Uxs1	chr1:43807075-43884553	47.5665	36.4387	-0.384474	-2.76137	5e-05	0.00116361
Mospd2	chrX:161376140-161418267	11.4362	8.76103	-0.384432	-2.45332	5e-05	0.00116361
Ndrg3	chr2:156753077-156817847	49.7643	38.1345	-0.384014	-2.46437	5e-05	0.00116361
Hs3st3b1	chr11:63698194-63735786	0.901657	0.691662	-0.382511	-2.1965	0.0017	0.023082
Sema3a	chr5:13396783-13603485	10.3032	7.90504	-0.382252	-2.64508	5e-05	0.00116361
Tmem205	chr9:21725452-21740316	11.8402	9.08826	-0.381619	-2.28937	0.0042	0.0460556
Aurka	chr2:172181695-172196006	56.006	42.9952	-0.381407	-2.60824	5e-05	0.00116361
Rere	chr4:149656024-149996075	39.5152	30.3613	-0.380174	-2.35766	5e-05	0.00116361
Pde2a	chr7:108570204-108661343	14.466	11.1191	-0.379631	-2.29397	5e-05	0.00116361
Tspyl2	chrX:148771394-148777027	15.2638	11.733	-0.379547	-2.31977	0.0001	0.002185
Clu	chr14:66587319-66600382	8.15479	6.27601	-0.3778	-2.39088	0.00035	0.00616366
Spon1	chr7:120909511-121186889	94.1277	72.449	-0.377653	-2.52422	5e-05	0.00116361
Gpr123	chr7:147020072-147063987	2.59505	1.99829	-0.376993	-2.21975	0.00015	0.00309414
Plvap	chr8:74021651-74035668	6.67528	5.14088	-0.376813	-2.40456	5e-05	0.00116361
Sorl1	chr9:41776571-41932372	2.8335	2.18227	-0.376757	-2.16324	0.0001	0.002185
Glt25d2	chr1:154246996-154357825	36.7688	28.3196	-0.376682	-2.59103	5e-05	0.00116361
Arap1	chr7:108496582-108561100	20.8525	16.0703	-0.375829	-2.32615	5e-05	0.00116361
Asnsd1	chr1:53401487-53409543	39.2204	30.2279	-0.375725	-2.88621	5e-05	0.00116361
Rad51c	chr11:87191108-87217997	5.86423	4.52188	-0.375019	-2.48877	0.0002	0.00386852
Tjp1	chr7:72441050-72516130	48.1106	37.1197	-0.374168	-2.45581	5e-05	0.00116361
Cdh19	chr1:112785771-112873949	3.33193	2.57144	-0.373779	-2.36766	0.00015	0.00309414
Stard4	chr18:33361074-33373470	31.7381	24.4966	-0.373633	-2.90714	5e-05	0.00116361
Scamp1	chr13:94971387-95055236	12.0684	9.31776	-0.373182	-2.85944	5e-05	0.00116361
Ankrd33b	chr15:31221234-31297514	0.760353	0.587529	-0.372008	-1.88232	0.0015	0.0212722
Akap11	chr14:78892052-78936667	19.1741	14.8201	-0.3716	-2.75273	5e-05	0.00116361
Mdga2	chr12:67567045-68323536	7.64988	5.91433	-0.371223	-2.65873	5e-05	0.00116361
Rbms1	chr2:60590009-60801261	16.6095	12.8582	-0.369316	-2.31718	0.0002	0.00386852
2810013P06Rik	chr8:125566474-125568502	4.13703	3.20472	-0.368397	-2.42964	0.0006	0.00998505
Zc3h8	chr2:128752003-128769756	5.21762	4.04553	-0.367064	-2.26026	0.00035	0.00616366
Mtrr	chr13:68699656-68720998	9.77661	7.58127	-0.366895	-2.33186	0.0002	0.00386852
Flna	chrX:71468799-71491873	77.8217	60.349	-0.366842	-2.32818	5e-05	0.00116361
Tead4	chr6:128177160-128250831	3.34152	2.59135	-0.366798	-2.02378	0.00015	0.00309414
Svop	chr5:114476921-114541389	4.32866	3.35905	-0.365866	-2.3107	0.0002	0.00386852
Vav3	chr3:109143600-109488612	34.8759	27.069	-0.365585	-2.403	5e-05	0.00116361
Bicc1	chr10:70387847-70622382	14.0891	10.9362	-0.365475	-2.22121	5e-05	0.00116361
Clock	chr5:76641201-76733573	15.4928	12.0288	-0.365106	-2.57863	0.0001	0.002185
Scml4	chr10:42580317-42680588	7.54476	5.86063	-0.364421	-2.36416	5e-05	0.00116361
Mmp16	chr4:17780628-18045881	8.39775	6.52653	-0.363685	-2.4517	0.0001	0.002185
Ltbp3	chr19:5740903-5771401	26.751	20.7927	-0.363514	-1.83653	0.00145	0.0207376
Abca1	chr4:53043660-53172767	4.56514	3.54893	-0.363274	-2.36547	0.0001	0.002185
Crybg3	chr16:59471600-59555578	6.84661	5.32524	-0.362542	-1.73253	0.003	0.0358632
Ankle1	chr8:73929910-73933803	8.51917	6.62668	-0.362427	-2.26968	0.00035	0.00616366
Gas6	chr8:13465373-13494535	10.0674	7.83128	-0.362372	-2.22846	0.00035	0.00616366
Itm2c	chr1:87791084-87805273	200.078	155.71	-0.361696	-2.60161	0.0001	0.002185
Rnf170	chr8:27229851-27254341	7.42446	5.78138	-0.360872	-2.47631	0.00045	0.00770617
Gm4636	chr7:28769489-28799134	2.01943	1.57255	-0.360841	-2.49227	0.00025	0.00463797
2610524H06Rik	chr5:115271945-115273477	27.069	21.0942	-0.359793	-2.81187	0.00065	0.0106667
Sumf1	chr6:108057014-108135577	25.6393	19.983	-0.359587	-2.51855	0.00015	0.00309414
Spata24	chr18:35816342-35821840	13.5292	10.5455	-0.359451	-1.91117	0.00065	0.0106667
5031439G07Rik	chr15:84776149-84818401	28.0746	21.8875	-0.359161	-2.30503	5e-05	0.00116361
Tnfrsf10b	chr14:70167278-70184218	3.87945	3.02691	-0.358007	-2.31993	5e-05	0.00116361
Pfkm	chr15:97869174-97962878	58.8739	45.9521	-0.357498	-1.63885	0.0023	0.0292432
Gpt2	chr8:88016515-88051457	90.995	71.0348	-0.357262	-2.56168	5e-05	0.00116361
Zdhhc24	chr19:4878667-4885397	4.1565	3.24735	-0.35611	-2.0745	0.0004	0.00696106
Efnb2	chr8:8617438-8660773	10.2548	8.01227	-0.356012	-2.32769	0.00015	0.00309414
Usp49	chr17:47767638-47821016	8.13177	6.35552	-0.355558	-2.27103	5e-05	0.00116361
Hist3h2a	chr11:58768186-58770176	6.2758	4.90718	-0.354905	-2.59983	0.00015	0.00309414
Dusp3	chr11:101832457-101846105	12.8195	10.0267	-0.354492	-2.35288	0.0002	0.00386852
Endod1	chr9:14158433-14185686	6.24725	4.88998	-0.353391	-2.32994	0.00035	0.00616366
Lrig1	chr6:94450307-94650139	28.1258	22.0281	-0.352548	-2.21229	5e-05	0.00116361
Olfm1	chr2:28048612-28086256	9.6929	7.59151	-0.35254	-1.76503	0.0016	0.0222623
Prob1	chr18:35810004-35814853	6.53768	5.12039	-0.352525	-2.18327	0.0002	0.00386852
Cyb5r3	chr15:82983931-83002638	55.4639	43.4426	-0.35244	-2.28994	5e-05	0.00116361
Plbd2	chr5:120926555-120953632	24.0239	18.8194	-0.35225	-2.24159	0.0002	0.00386852
Gstm1	chr3:107815167-107820891	162.147	127.062	-0.351772	-2.61779	0.00015	0.00309414
Mef2d	chr3:87946316-87973089	27.5595	21.5972	-0.351704	-2.26704	0.00015	0.00309414
Mlxip	chr5:123844827-123907940	10.9816	8.60604	-0.351664	-1.6998	0.00365	0.04141
Myh9	chr15:77591018-77672545	88.378	69.2717	-0.351423	-2.10565	0.0001	0.002185
Rps6ka1	chr4:133403205-133443714	15.9215	12.4829	-0.351024	-2.22116	0.00015	0.00309414
Tssc4	chr7:150255272-150256992	52.8519	41.446	-0.350721	-2.0834	0.00025	0.00463797
Mterfd2	chr1:95195787-95202447	18.2527	14.3212	-0.349956	-2.36832	0.0001	0.002185
Tmx1	chr12:71554140-71568611	47.2081	37.0515	-0.349504	-2.96667	5e-05	0.00116361
Lmo1	chr7:116282085-116313822	38.7129	30.3871	-0.349356	-2.68127	0.0002	0.00386852
Optn	chr2:4941687-4984984	4.9327	3.87238	-0.349157	-2.0591	0.0002	0.00386852
Fry	chr5:151062504-151300328	0.456055	0.358435	-0.347497	-1.70635	0.0017	0.023082
Pole3	chr4:62184834-62186048	80.1532	63.0086	-0.347211	-3.04618	0.0002	0.00386852
Plekhf2	chr4:10915808-10934766	10.8601	8.5392	-0.346859	-2.61894	0.0002	0.00386852
Sh3glb2	chr2:30200328-30214751	56.2267	44.2118	-0.346823	-2.355	5e-05	0.00116361
Ikzf5	chr7:138532162-138553992	20.069	15.7839	-0.346517	-2.5867	0.0002	0.00386852
Asic1	chr15:99501148-99531559	15.7988	12.4288	-0.346123	-2.24396	5e-05	0.00116361
Grin3a	chr4:49674482-49858641	11.087	8.72677	-0.345354	-2.28049	0.0001	0.002185
Adamts14	chr10:60659859-60736186	2.03898	1.6054	-0.34492	-2.00316	0.00025	0.00463797
Wscd1	chr11:71564204-71603148	147.079	115.872	-0.344058	-2.28466	0.00025	0.00463797
Gpd1l	chr9:114808456-114843105	21.0438	16.5803	-0.34392	-2.35595	0.00015	0.00309414
Pck2	chr14:56159102-56168854	19.0165	14.9977	-0.342509	-2.32235	0.0001	0.002185
Stk10	chr11:32433265-32524595	11.7868	9.29605	-0.342481	-2.05185	0.00015	0.00309414
Camk1g	chr1:195172539-195196476	3.10257	2.44748	-0.342166	-1.96758	0.0006	0.00998505
Frmd6	chr12:71926500-72003221	7.10491	5.60476	-0.342163	-2.21401	0.00045	0.00770617
Gmpr	chr13:45602837-45641750	26.1295	20.6131	-0.342118	-2.32232	0.0002	0.00386852
Malt1	chr18:65590650-65638446	1.95475	1.54304	-0.341204	-2.11909	0.0004	0.00696106
Dpysl3	chr18:43483880-43552985	24.3155	19.1951	-0.341142	-1.98559	0.0001	0.002185
Rfc5	chr5:117829153-117839032	34.0168	26.8621	-0.340677	-2.42107	0.0003	0.00537132
Eif2c3	chr4:126017921-126106786	3.66135	2.89129	-0.340664	-2.2554	0.0005	0.00850072
Ncoa3	chr2:165818136-165898742	8.03983	6.35133	-0.340107	-2.15804	0.00035	0.00616366
Cd81	chr7:150218525-150253835	796.446	629.507	-0.339355	-2.31849	0.0002	0.00386852
Ran	chr5:129526030-129530196	262.115	207.216	-0.339064	-2.68269	5e-05	0.00116361
C230081A13Rik	chr9:56048935-56265857	22.0148	17.4141	-0.338223	-2.19055	5e-05	0.00116361
Magi3	chr3:103817187-104024329	12.8284	10.1475	-0.33822	-2.10502	0.0001	0.002185
Qpctl	chr7:19725565-19734545	5.37024	4.24841	-0.338062	-2.16289	0.00045	0.00770617
Hdgfrp3	chr7:89003907-89079345	5.89284	4.66191	-0.338042	-2.29607	0.00015	0.00309414
Coa4	chr7:107685613-107688326	6.69985	5.30046	-0.338012	-2.03728	0.00345	0.0397137
Hs6st2	chrX:48740388-49034779	20.873	16.5138	-0.337963	-2.33998	0.00025	0.00463797
Slc9a6	chrX:53863011-53917407	8.60152	6.80555	-0.33788	-2.51624	0.0003	0.00537132
Clip1	chr5:124029078-124134300	8.35497	6.61109	-0.337745	-1.96465	0.0002	0.00386852
Tnfrsf19	chr14:61582670-61665692	20.5192	16.2396	-0.337453	-2.16852	0.00025	0.00463797
Eme2	chr17:25029096-25032032	7.68575	6.08434	-0.337086	-2.23174	0.00055	0.00925742
Wnt4	chr4:136833549-136855416	5.25558	4.16176	-0.336657	-1.89863	0.00085	0.0133722
Camk1	chr6:113276969-113293916	39.9854	31.6644	-0.336612	-1.63465	0.0023	0.0292432
Homer2	chr7:88745366-88851811	5.15767	4.08646	-0.335868	-2.24236	0.00025	0.00463797
Kcng4	chr8:122147753-122159580	1.50699	1.19408	-0.335771	-1.90531	0.00155	0.0217979
Tcn2	chr11:3817080-3832081	48.5542	38.4787	-0.335535	-2.06958	0.00025	0.00463797
Cecr6	chr6:120438956-120443825	1.34445	1.06579	-0.335098	-2.04859	0.0018	0.0240251
Man2a2	chr7:87493982-87516261	32.6605	25.8926	-0.335007	-2.20911	0.0004	0.00696106
Lmbrd1	chr1:24685382-24823146	11.7797	9.33988	-0.334832	-2.54824	0.00015	0.00309414
Capza1	chr3:104625702-104667423	70.8566	56.2075	-0.334141	-2.66936	0.00025	0.00463797
Atf6	chr1:172634587-172797902	14.2654	11.3217	-0.33343	-2.27496	0.0002	0.00386852
Adamtsl3	chr7:89484203-89762958	4.47525	3.55204	-0.333322	-2.02551	0.00025	0.00463797
Apoe	chr7:20281592-20284515	6.4402	5.11226	-0.333145	-2.13637	0.00065	0.0106667
Dnajc18	chr18:35830758-35862798	15.6128	12.3958	-0.332871	-2.27929	0.0002	0.00386852
Orai1	chr5:123465082-123480461	38.1254	30.2793	-0.33242	-2.44879	0.0004	0.00696106
Cdkl5	chrX:157205944-157432613	8.01058	6.3629	-0.332222	-1.93833	0.00085	0.0133722
Slc25a42	chr8:72708238-72736180	2.66346	2.11683	-0.331394	-2.03904	0.00095	0.0146908
St6gal2	chr17:55585014-55638524	8.58333	6.82283	-0.331167	-2.1337	0.0014	0.0200956
Kif1c	chr11:70514049-70545472	34.4804	27.4143	-0.330846	-2.20272	0.0002	0.00386852
Abhd4	chr14:54873803-54888844	132.956	105.751	-0.330284	-2.08021	0.0003	0.00537132
Map4k4	chr1:39957757-40083155	749.311	596.28	-0.329575	-1.80306	0.0015	0.0212722
Donson	chr16:91679509-91688973	14.6461	11.6571	-0.329311	-2.26125	0.0008	0.0127557
Ska2	chr11:86922762-86936476	36.9217	29.4069	-0.328312	-2.16619	0.00045	0.00770617
Fam20c	chr5:139231034-139286017	20.9566	16.6917	-0.328275	-2.11937	0.0001	0.002185
Sirpa	chr2:129418574-129457964	22.6307	18.027	-0.328121	-1.98601	0.0002	0.00386852
Zfp148	chr16:33380860-33503989	19.7586	15.7504	-0.327093	-2.51443	0.0003	0.00537132
Edil3	chr13:88961076-89462830	3.96183	3.15905	-0.326677	-2.20005	0.00115	0.0172194
Olfm2	chr9:20472429-20532658	210.982	168.234	-0.326656	-2.39941	0.0003	0.00537132
Phf21b	chr15:84615805-84686559	3.88843	3.102	-0.32599	-1.76251	0.0009	0.0141024
Chn2	chr6:53989925-54380215	57.3026	45.7303	-0.325449	-2.2803	0.00025	0.00463797
Slc7a1	chr5:149138985-149211480	26.2618	20.9691	-0.324701	-2.2381	0.0003	0.00537132
Acss2	chr2:155343778-155388479	20.087	16.0462	-0.324034	-2.08986	0.0002	0.00386852
Rps6ka5	chr12:101787987-101963238	5.19261	4.1485	-0.323869	-2.08648	0.00115	0.0172194
Dcdc2c	chr12:29122659-29233202	5.17645	4.13733	-0.323264	-2.13328	0.00135	0.0195204
Mtmr1	chrX:68617934-68672371	8.70217	6.95582	-0.323156	-2.27298	0.00075	0.0120726
Wwtr1	chr3:57259565-57379832	22.7892	18.2166	-0.323097	-2.24898	5e-05	0.00116361
Snrk	chr9:122026383-122078820	15.5126	12.4025	-0.322813	-2.02901	0.00045	0.00770617
Fbxw8	chr5:118514989-118605467	28.7211	22.9655	-0.322646	-2.1469	0.0002	0.00386852
Fmnl3	chr15:99147653-99200897	8.16921	6.53758	-0.321439	-1.94917	0.00045	0.00770617
Tcf7l2	chr19:55816299-56008145	11.2768	9.02459	-0.32142	-2.03512	0.00055	0.00925742
Zbtb20	chr16:43247396-43619236	6.99149	5.59601	-0.321202	-1.68571	0.00105	0.0159446
Mbnl1	chr3:60276751-60433670	30.3573	24.3091	-0.320544	-2.34537	0.00045	0.00770617
Tmem176a	chr6:48791481-48795363	46.2905	37.069	-0.320504	-2.05142	0.00055	0.00925742
Nrp1	chr8:130882972-131029375	9.69215	7.76473	-0.319882	-1.63888	0.00225	0.0287313
Gal3st3	chr19:5298330-5308739	6.90424	5.53374	-0.319228	-2.12353	0.00095	0.0146908
Tlk1	chr2:70550464-70663537	32.4596	26.0223	-0.318896	-2.25326	0.0002	0.00386852
Renbp	chrX:71167459-71176189	16.3732	13.1276	-0.318728	-1.77695	0.00155	0.0217979
Tmem229a	chr6:24901140-24906125	46.2959	37.122	-0.318607	-2.53245	0.00025	0.00463797
Rgl1	chr1:154364659-154472241	37.6303	30.1741	-0.318584	-2.06315	0.00025	0.00463797
Fcho2	chr13:99493360-99585404	21.314	17.0929	-0.318409	-2.35884	0.00035	0.00616366
9530068E07Rik	chr11:52209929-52222225	113.525	91.043	-0.318387	-2.38885	0.0002	0.00386852
Lsm1	chr8:26896062-26914447	9.74436	7.81657	-0.318031	-2.20604	0.00175	0.023625
C1d	chr11:17157620-17169179	10.2095	8.2002	-0.316189	-2.55049	0.0016	0.0222623
Tspyl1	chr10:34001995-34004691	20.926	16.8096	-0.316008	-2.25824	0.0004	0.00696106
Lrpap1	chr5:35434154-35448346	26.463	21.2599	-0.315841	-2.01906	0.0004	0.00696106
Cntfr	chr4:41604528-41644123	7.74258	6.22162	-0.315525	-1.64739	0.00155	0.0217979
Dbndd2	chr2:164311639-164318823	6.35345	5.10601	-0.315346	-1.82384	0.0013	0.0190071
Sae1	chr7:16912402-16973134	129.876	104.38	-0.315282	-2.3307	0.00015	0.00309414
Dnalc1	chr12:85455277-85484460	4.91287	3.95066	-0.314472	-2.09869	0.00125	0.01839
Npr1	chr3:90254513-90269788	2.04678	1.64639	-0.314049	-1.7976	0.00225	0.0287313
Cntn3	chr6:102113299-102414661	11.1616	8.98329	-0.313227	-2.09786	0.00075	0.0120726
Nav3	chr10:109120494-109437275	10.4091	8.37956	-0.312899	-1.93075	0.00055	0.00925742
Stxbp6	chr12:45953472-46175470	2.96084	2.38435	-0.312412	-2.23508	0.0007	0.0113764
R3hdm2	chr10:126827366-126936440	33.2825	26.8107	-0.311952	-1.83251	0.0003	0.00537132
Lrrn2	chr1:134776931-134836582	17.9152	14.4388	-0.311229	-2.02088	0.00015	0.00309414
Slc4a4	chr5:89316284-89668681	18.4666	14.8834	-0.311215	-2.17177	0.00065	0.0106667
Sipa1l2	chr8:127941962-128016610	43.7935	35.3008	-0.311014	-1.9711	0.00055	0.00925742
Ccbe1	chr18:66216509-66451492	20.9964	16.9459	-0.309207	-2.04355	0.0003	0.00537132
Lgr5	chr10:114887369-115024836	12.0424	9.73361	-0.307079	-2.13471	0.0008	0.0127557
Tpp1	chr7:112893360-112900721	46.0247	37.2067	-0.306848	-2.20707	0.0007	0.0113764
Hmbs	chr9:44144430-44152311	43.203	34.9355	-0.306437	-1.84727	0.0007	0.0113764
Sec16b	chr1:159436926-159498555	5.23202	4.23208	-0.306001	-1.69394	0.0017	0.023082
Akt3	chr1:178952245-179178898	24.2995	19.6579	-0.305815	-2.20134	0.0006	0.00998505
Sorcs2	chr5:36359829-36740788	14.2798	11.5532	-0.305685	-1.90534	0.00075	0.0120726
Ppapdc1b	chr8:26830519-26835359	14.5338	11.768	-0.304545	-2.10416	0.00165	0.0227434
Ptp4a3	chr15:73553574-73589196	22.2103	17.9927	-0.303814	-1.98046	0.0007	0.0113764
Tmem135	chr7:96288230-96487297	18.4191	14.9215	-0.303813	-2.36187	0.00075	0.0120726
Neat1	chr19:5842301-5845478	61.3248	49.6882	-0.303568	-2.27933	0.00025	0.00463797
Tlr3	chr8:46481018-46495893	6.68685	5.41889	-0.303329	-2.08523	0.0016	0.0222623
Tnpo1	chr13:99612035-99696339	77.5446	62.8494	-0.303129	-2.24485	0.0005	0.00850072
Rab4b	chr7:27953451-27963902	16.2072	13.1363	-0.303077	-1.63289	0.00195	0.0257073
Astn1	chr1:160292434-160621917	103.028	83.5479	-0.302366	-1.89789	0.00085	0.0133722
Rbbp9	chr2:144368000-144376595	8.68118	7.03983	-0.302351	-1.87113	0.00285	0.0345958
Gm10825	chr10:22122618-22127276	8.64535	7.01706	-0.301058	-2.12618	0.0014	0.0200956
Ccdc25	chr14:66456138-66485441	16.9696	13.7744	-0.300964	-2.02829	0.0021	0.0273185
Amotl1	chr9:14346410-14419444	88.2468	71.6319	-0.300941	-1.85242	0.00075	0.0120726
Dstyk	chr1:134314029-134363536	9.79414	7.95259	-0.300495	-2.05732	0.00085	0.0133722
Dnajb9	chr12:45306883-45311055	11.6914	9.50664	-0.298444	-2.1625	0.00435	0.0473047
Mxd4	chr5:34519228-34530359	94.2996	76.6786	-0.298427	-2.31607	0.00065	0.0106667
Cpne2	chr8:97056927-97094429	13.3948	10.8953	-0.297974	-1.85573	0.0018	0.0240251
Ccdc80	chr16:45094165-45128037	4.52244	3.6788	-0.297868	-1.60742	0.0031	0.036687
Upp1	chr11:9018010-9036173	8.76901	7.13323	-0.297859	-1.71492	0.003	0.0358632
Oxnad1	chr14:32898913-32916389	15.2612	12.4173	-0.297526	-1.92335	0.0018	0.0240251
Qsox1	chr1:157625284-157660029	42.9873	34.979	-0.297419	-1.90407	0.0007	0.0113764
Ube2j1	chr4:33118399-33139339	27.1997	22.1387	-0.297021	-2.15684	0.00065	0.0106667
Lrrn4	chr2:132694251-132706598	5.31404	4.32637	-0.296651	-1.7516	0.00365	0.04141
Armcx6	chrX:131282993-131285958	4.79379	3.90364	-0.296346	-1.84947	0.0029	0.0349868
Lrp1	chr10:126975213-127058204	57.7012	46.9898	-0.296255	-1.81935	0.00115	0.0172194
Nin	chr12:71112421-71212912	19.6137	15.9746	-0.296077	-1.68431	0.0015	0.0212722
Adam12	chr7:141074882-141416780	151.606	123.489	-0.295944	-1.87246	0.00095	0.0146908
Atp1b2	chr11:69413251-69419462	35.5486	28.9568	-0.29589	-2.11684	0.0012	0.0178098
Tor1b	chr2:30808520-30814535	26.7285	21.7744	-0.295746	-2.06426	0.0008	0.0127557
Slc38a3	chr9:107553485-107571299	203.459	165.773	-0.295522	-1.86595	0.00105	0.0159446
Inpp5a	chr7:146575007-146768696	8.09521	6.59626	-0.29542	-1.87298	0.0031	0.036687
Me1	chr9:86474969-86595286	83.431	67.9842	-0.295383	-2.24401	0.00095	0.0146908
Stim2	chr5:54389761-54512296	73.0171	59.5188	-0.294888	-2.11005	0.00065	0.0106667
Dusp5	chr19:53603807-53615812	18.9531	15.4509	-0.294744	-2.08219	0.00315	0.0370927
Cpeb4	chr11:31772210-31831577	17.3161	14.1241	-0.293954	-1.97554	0.00155	0.0217979
Aak1	chr6:86799510-86953221	19.3311	15.7784	-0.292975	-2.00308	0.00085	0.0133722
Lama5	chr2:179911077-179960564	42.4526	34.6599	-0.292583	-1.8498	0.001	0.0153035
Trpm4	chr7:52558524-52589150	3.51341	2.86876	-0.292446	-1.83733	0.0024	0.0301572
Laptm4b	chr15:34167780-34214050	137.616	112.427	-0.291656	-2.34522	0.0011	0.0166183
Arih2	chr9:108505273-108551711	19.6228	16.0332	-0.291469	-1.9889	0.0012	0.0178098
Mtmr9	chr14:64142446-64162790	22.0613	18.0264	-0.291408	-2.01213	0.0017	0.023082
Hdhd2	chr18:77182853-77210910	27.9705	22.8553	-0.291378	-1.84129	0.00125	0.01839
Swap70	chr7:117365216-117427020	29.0738	23.7574	-0.291341	-1.97251	0.00095	0.0146908
Pygb	chr2:150612531-150657484	16.5135	13.5012	-0.290566	-1.86372	0.0011	0.0166183
Setd7	chr3:51319239-51371038	22.4178	18.3301	-0.29043	-2.03288	0.0008	0.0127557
Zadh2	chr18:84257549-84266906	13.5411	11.0735	-0.290235	-2.06372	0.0017	0.023082
BC002163	chr16:42955692-42956192	60.8322	49.7514	-0.290096	-2.83934	0.00405	0.0448273
Wdr13	chrX:7700426-7709984	19.9335	16.3036	-0.290011	-1.86466	0.00105	0.0159446
Dnajc25	chr4:59016064-59036270	8.13884	6.65717	-0.289913	-2.09107	0.0024	0.0301572
Epb4.1l2	chr10:25079603-25243324	17.8404	14.5949	-0.289685	-1.72194	0.00105	0.0159446
Fgfrl1	chr5:109123247-109135969	65.8078	53.8446	-0.289457	-1.80487	0.00095	0.0146908
Zfp120	chr2:149940142-149962414	3.65532	2.99086	-0.289436	-1.97975	0.0025	0.0312805
Atxn7l1	chr12:33832550-33936022	5.87252	4.80805	-0.288529	-1.7785	0.00355	0.04047
Eml3	chr19:9004183-9016072	5.12772	4.19882	-0.288336	-1.78567	0.0035	0.0400548
Gys1	chr7:52690208-52711987	20.964	17.1679	-0.288201	-1.89605	0.0017	0.023082
Uap1l1	chr2:25217011-25221146	12.6015	10.3221	-0.287856	-1.85841	0.0042	0.0460556
Atp10a	chr7:65913571-66084796	3.53956	2.89951	-0.28776	-1.69172	0.00385	0.0430988
Tmem41b	chr7:117115700-117129744	17.6229	14.4412	-0.28726	-2.2878	0.0014	0.0200956
Lrp4	chr2:91297687-91354058	19.591	16.0551	-0.287164	-1.76421	0.00085	0.0133722
Ccnyl1	chr1:64737918-64772216	77.7663	63.8407	-0.284668	-2.13543	0.00095	0.0146908
Spcs3	chr8:55605786-55615351	39.8831	32.7461	-0.284457	-2.37666	0.00125	0.01839
Gdf11	chr10:128321601-128328774	17.4696	14.3442	-0.284375	-1.82282	0.00325	0.0380047
Arl8a	chr1:137043410-137052845	89.2581	73.3091	-0.283992	-2.02186	0.00095	0.0146908
Wdr3	chr3:99689339-99966326	16.9028	13.883	-0.283936	-1.77722	0.00175	0.023625
Grina	chr15:76077236-76080334	74.7887	61.4292	-0.283897	-2.09484	0.0014	0.0200956
Atp8a1	chr5:68009379-68238670	14.7817	12.1491	-0.282956	-2.03991	0.0023	0.0292432
Pik3c2a	chr7:123480789-123586972	10.4769	8.61326	-0.282576	-2.07348	0.0017	0.023082
Ndufaf4	chr4:24825229-24832148	12.2339	10.0598	-0.282284	-1.98288	0.00295	0.0354812
Ppp1r12a	chr10:107599455-107714631	53.3483	43.8758	-0.282015	-1.79425	0.00095	0.0146908
Wls	chr3:159502658-159598139	62.1097	51.0888	-0.281811	-1.97647	0.001	0.0153035
Wdr37	chr13:8802213-8870976	14.9261	12.282	-0.2813	-2.05179	0.0022	0.0283073
Ntrk2	chr13:58907956-59231328	20.4518	16.8393	-0.280392	-1.81962	0.0016	0.0222623
Cplx2	chr13:54472712-54485278	12.8842	10.6181	-0.279078	-1.68804	0.0018	0.0240251
Hsp90b1	chr10:86153585-86168189	319.574	263.38	-0.279009	-1.88519	0.0019	0.0251606
Csgalnact1	chr8:70880679-71259045	10.9881	9.05755	-0.278754	-1.83064	0.00315	0.0370927
Vps33a	chr5:123978768-124023024	19.9698	16.4645	-0.278457	-1.84761	0.00165	0.0227434
Chst11	chr10:82448241-82658636	56.7636	46.8071	-0.278239	-1.88138	0.00155	0.0217979
Luzp1	chr4:136025675-136105233	18.9065	15.5975	-0.277571	-1.82425	0.00165	0.0227434
Ldlrad4	chr18:68092910-68415203	25.3657	20.9282	-0.277431	-1.82771	0.00235	0.0297188
Atl3	chr19:7568529-7613099	16.0074	13.2081	-0.277325	-2.08959	0.0022	0.0283073
Limk1	chr5:135131908-135164460	16.7297	13.8085	-0.276854	-1.75291	0.0022	0.0283073
H2afj	chr6:136756768-136758595	27.5267	22.7208	-0.276817	-2.04717	0.003	0.0358632
Rbm20	chr19:53751795-53941570	5.70801	4.71265	-0.276449	-1.63283	0.0033	0.0383235
Cux1	chr5:136724004-137043301	34.342	28.356	-0.276321	-1.55231	0.0025	0.0312805
Glt25d1	chr8:74134922-74148810	59.2576	48.934	-0.276164	-1.90653	0.00165	0.0227434
Ulk1	chr5:111213507-111239100	16.1822	13.3639	-0.276063	-1.79868	0.00195	0.0257073
Pigt	chr2:164323024-164333801	127.921	105.644	-0.276035	-1.97437	0.0021	0.0273185
Adcy2	chr13:68758919-69138419	25.5292	21.0895	-0.275626	-1.90887	0.0015	0.0212722
Sept8	chr11:53333237-53357598	47.3358	39.1104	-0.275379	-1.76162	0.00175	0.023625
Polq	chr16:37011871-37095503	5.28948	4.37114	-0.275114	-1.72915	0.0033	0.0383235
Ptprm	chr17:67016187-67703799	12.5659	10.3843	-0.275106	-1.69958	0.0024	0.0301572
Zfp260	chr7:30880094-30892633	22.7354	18.7961	-0.27451	-1.97223	0.00255	0.0318386
1200014J11Rik	chr11:72861368-72897081	8.87476	7.33747	-0.274426	-1.90356	0.0028	0.0340239
Txndc9	chr1:38040711-38054053	22.8417	18.8923	-0.273869	-1.87365	0.00205	0.0268159
Fuca1	chr4:135476640-135496215	35.547	29.4012	-0.273849	-1.90212	0.0021	0.0273185
Dmtf1	chr5:9100736-9161776	26.7593	22.1337	-0.273795	-1.71084	0.0034	0.03933
Prim2	chr1:33510655-33726603	43.1404	35.6886	-0.273575	-1.92942	0.00265	0.0327407
Srf	chr17:46683787-46693111	15.3723	12.718	-0.273464	-1.7905	0.00265	0.0327407
Plcl1	chr1:55462789-55811129	5.90081	4.88271	-0.27323	-1.89197	0.0033	0.0383235
Lin7c	chr2:109731034-109741093	60.6806	50.2195	-0.272988	-2.42403	0.002	0.0262492
Phldb2	chr16:45746343-45844491	10.2728	8.50238	-0.272887	-1.67683	0.0032	0.037569
Adamts9	chr6:92722692-92851435	34.9841	28.9668	-0.2723	-1.83248	0.0016	0.0222623
Rtn4ip1	chr10:43621612-43667668	15.2001	12.5857	-0.272289	-1.95506	0.00345	0.0397137
Calm2	chr17:87832740-87846275	960.542	795.701	-0.271622	-2.20277	0.00225	0.0287313
Chpf	chr1:75471143-75476046	55.774	46.2309	-0.270735	-1.80723	0.00195	0.0257073
Tcp11l1	chr2:104520136-104552319	8.73053	7.23717	-0.270643	-1.7632	0.0043	0.046934
Pskh1	chr8:108424373-108455702	13.2268	10.9668	-0.270328	-1.78322	0.00415	0.0457197
Sema6d	chr2:124436031-124493506	104.573	86.7244	-0.270006	-1.71879	0.00275	0.0336241
Rmnd5a	chr6:71338627-71390631	23.3926	19.4048	-0.269642	-2.14122	0.00225	0.0287313
Slc12a2	chr18:58038331-58106475	91.3744	75.8067	-0.269465	-2.0701	0.00145	0.0207376
Tmem192	chr8:67471083-67492935	13.864	11.5034	-0.269277	-1.6628	0.00385	0.0430988
Specc1	chr11:61890598-62036515	44.3287	36.7854	-0.269109	-1.70866	0.0023	0.0292432
Ehd4	chr2:119915222-119980311	13.5453	11.2437	-0.268677	-1.7186	0.00325	0.0380047
Mob3c	chr4:115500696-115508788	4.25386	3.53171	-0.268405	-1.75073	0.0042	0.0460556
Vti1a	chr19:55390840-55701051	12.8507	10.6777	-0.26725	-1.77107	0.0041	0.0452111
Adam19	chr11:45869488-45960844	44.87	37.2945	-0.266785	-1.74238	0.002	0.0262492
Vldlr	chr19:27291509-27328721	12.629	10.4988	-0.266512	-1.88792	0.00295	0.0354812
Rptor	chr11:119464308-119760905	24.6309	20.4845	-0.265941	-1.69512	0.0028	0.0340239
Cacna2d1	chr5:15440508-15880329	10.9355	9.10186	-0.264785	-1.90097	0.0031	0.036687
Xiap	chrX:39421012-39462841	21.7935	18.1423	-0.264542	-2.07757	0.0024	0.0301572
Emc1	chr4:138908507-138934645	21.0947	17.5676	-0.263964	-1.77463	0.0028	0.0340239
Zscan26	chr13:21534043-21545596	17.1124	14.2556	-0.263514	-1.76603	0.00345	0.0397137
Adam10	chr9:70526807-70628036	91.5697	76.3154	-0.262895	-1.97193	0.00265	0.0327407
1810037I17Rik	chr3:122627314-122629112	86.0601	71.7942	-0.261477	-2.4758	0.00395	0.0440095
Tubb6	chr18:67550384-67562403	135.205	112.833	-0.26097	-1.80654	0.0028	0.0340239
Lasp1	chr11:97660985-97700078	126.761	105.786	-0.260966	-1.73819	0.00335	0.0388659
Zfp532	chr18:65739883-65849090	43.6545	36.4392	-0.260639	-1.71375	0.0033	0.0383235
Lamc1	chr1:155066051-155179916	88.0667	73.5153	-0.260553	-1.70151	0.00345	0.0397137
Fth1	chr19:10055089-10059601	1079.62	901.338	-0.260379	-1.67382	0.00345	0.0397137
Pola1	chrX:90550104-90877494	24.1381	20.1592	-0.259872	-1.8504	0.0029	0.0349868
Cnst	chr1:181476659-181557604	11.5677	9.66391	-0.259421	-1.65542	0.00385	0.0430988
Ide	chr19:37343230-37405103	48.4687	40.5214	-0.258367	-1.87829	0.0033	0.0383235
Banf1	chr19:5364639-5366645	295.157	246.847	-0.257861	-1.6885	0.00355	0.04047
Actn4	chr7:29666674-29747299	71.6507	59.9436	-0.257375	-1.52616	0.0032	0.037569
Bdnf	chr2:109514856-109567200	3.65363	3.05736	-0.257042	-1.81355	0.00465	0.0497419
Nacc2	chr2:25911055-25978331	23.6822	19.8191	-0.256911	-1.67378	0.00385	0.0430988
Myo1c	chr11:75465010-75488136	10.6853	8.94239	-0.25689	-1.56651	0.00375	0.0423409
Aes	chr10:81022188-81029116	414.283	346.805	-0.256492	-1.52985	0.0031	0.036687
Gorasp2	chr2:70499565-70529782	115.014	96.291	-0.25634	-1.68254	0.0031	0.036687
2810459M11Rik	chr1:87942437-87952031	51.9223	43.4802	-0.255995	-1.74949	0.0034	0.03933
Dock1	chr7:141862369-142365330	111.341	93.2517	-0.255789	-1.6288	0.0046	0.0494311
Mfge8	chr7:86278653-86293946	119.19	99.8504	-0.255423	-1.62513	0.0038	0.0427826
Tecpr1	chr5:144956217-144984447	14.5947	12.2449	-0.253266	-1.59045	0.00465	0.0497419
Fabp7	chr10:57504728-57508256	1740.91	1461.39	-0.252508	-2.22133	0.00465	0.0497419
Dnajb11	chr16:22857917-22879707	56.8695	47.7508	-0.252131	-1.60411	0.0041	0.0452111
Fmr1	chrX:65931729-65971136	58.2246	48.9129	-0.251412	-1.91641	0.00465	0.0497419
Sort1	chr3:108086981-108164437	27.2394	22.8885	-0.251071	-1.67498	0.00405	0.0448273
Nup210	chr6:90963060-91066820	42.9666	36.1047	-0.251027	-1.66658	0.0044	0.0477165
Mpzl1	chr1:167522311-167564672	157.84	132.811	-0.249096	-1.73756	0.00385	0.0430988
Pam	chr1:99717670-99992209	36.8977	31.095	-0.24685	-1.75744	0.0043	0.046934
Ppic	chr18:53565994-53577661	100.415	119.267	0.248216	1.94292	0.00465	0.0497419
Cd109	chr9:78463352-78564067	10.3405	12.3197	0.25267	1.7769	0.00455	0.0490278
Gpd1	chr15:99548023-99555438	83.9453	100.062	0.253369	1.71348	0.0035	0.0400548
Zbtb41	chr1:141318959-141349584	16.825	20.0842	0.255454	2.11319	0.0031	0.036687
Itga6	chr2:71625139-71694815	14.6441	17.4821	0.255554	1.71906	0.00355	0.04047
Nrcam	chr12:45429871-45702833	15.8946	19.0171	0.258763	1.69563	0.00325	0.0380047
Stxbp4	chr11:90337806-90499422	6.62118	7.92345	0.259041	1.64609	0.0041	0.0452111
Kdm6b	chr11:69212019-69227177	13.2311	15.8495	0.260503	1.5917	0.0031	0.036687
Tob2	chr15:81678699-81688756	8.15319	9.76703	0.260555	1.67199	0.0046	0.0494311
Ykt6	chr11:5855760-5867783	52.8954	63.3681	0.260616	1.88961	0.0038	0.0427826
Snrpe	chr1:135500447-135506857	192.552	230.717	0.260871	3.06537	0.00405	0.0448273
Dock3	chr9:106795155-107134240	5.90522	7.07587	0.260917	1.70964	0.0035	0.0400548
Myo1e	chr9:70055156-70247874	5.47217	6.565	0.26268	1.57481	0.0044	0.0477165
Snx7	chr3:117484414-117571854	5.5164	6.62313	0.263784	1.76994	0.00435	0.0473047
Zbtb12	chr17:35031503-35033789	18.0993	21.7387	0.264332	1.7454	0.00455	0.0490278
Fez1	chr9:36651243-36686225	61.8161	74.2467	0.264344	1.86231	0.00275	0.0336241
Prdx6	chr1:163170242-163181297	91.5305	109.945	0.264457	2.12562	0.00265	0.0327407
0610009B22Rik	chr11:51498886-51502136	18.3456	22.0581	0.265879	2.42675	0.00385	0.0430988
Gm17296	chr8:128950551-128998965	5.3544	6.44792	0.268109	1.76057	0.0043	0.046934
Tmem170b	chr13:41701584-41736726	11.6623	14.053	0.269022	2.16077	0.0021	0.0273185
Tubb2a	chr13:34166146-34169877	61.6379	74.2967	0.269481	1.89275	0.00225	0.0287313
Myt1	chr2:181498036-181562480	6.75178	8.14007	0.269775	1.59357	0.00405	0.0448273
Cat	chr2:103294060-103325310	41.3967	49.9338	0.270501	1.85378	0.0025	0.0312805
F2r	chr13:96371743-96388388	51.0629	61.6009	0.270676	2.07919	0.00165	0.0227434
Fnip2	chr3:79149297-79371601	5.22416	6.31216	0.272935	1.74448	0.00315	0.0370927
Klf9	chr19:23215715-23241401	14.5696	17.6195	0.274211	1.7514	0.003	0.0358632
Ppp1r3c	chr19:36806220-36811094	9.15591	11.0729	0.274254	1.82394	0.00445	0.0481261
Pdxp	chr15:78744348-78749947	23.0698	27.9001	0.274265	1.95371	0.0028	0.0340239
Nupl2	chr5:23670780-23689826	3.63454	4.39811	0.275113	1.83749	0.0029	0.0349868
Mapre1	chr2:153567022-153599050	48.5486	58.78	0.275896	2.19223	0.0017	0.023082
Ppm1k	chr6:57456495-57485420	1.93374	2.34362	0.277345	2.0121	0.0035	0.0400548
Abcb9	chr5:124511865-124545807	3.31013	4.01489	0.278475	1.70171	0.0042	0.0460556
Sbk1	chr7:133416132-133438513	24.0442	29.1637	0.278486	1.85187	0.0016	0.0222623
Nckipsd	chr9:108710710-108720697	3.47709	4.21869	0.278913	1.74526	0.0026	0.032292
Stk39	chr2:68048503-68310038	19.2058	23.3071	0.279226	2.01744	0.0018	0.0240251
Rps6ka2	chr17:7374463-7507664	6.19882	7.52472	0.279644	1.76624	0.0018	0.0240251
Klf13	chr7:71031236-71083801	11.7071	14.2131	0.279844	1.78145	0.0018	0.0240251
B4galnt4	chr7:148247172-148258018	5.26635	6.39606	0.280381	1.5878	0.0046	0.0494311
Pnrc1	chr4:33332397-33335762	16.2713	19.7621	0.280406	2.01569	0.00275	0.0336241
Mum1l1	chrX:135744582-135772874	2.24132	2.72279	0.28074	1.7613	0.00365	0.04141
Mex3b	chr7:90015842-90020086	14.9218	18.129	0.280881	1.96765	0.0017	0.023082
Lin52	chr12:85792457-85872483	5.85944	7.11934	0.280982	1.94968	0.00405	0.0448273
Uaca	chr9:60642354-60728177	6.43062	7.81458	0.281211	1.60216	0.0027	0.0332193
Pgap2	chr7:109371587-109386265	8.29409	10.0829	0.281758	2.12452	0.0043	0.046934
Hilpda	chr6:29222487-29225449	10.5392	12.8231	0.282979	1.72856	0.0035	0.0400548
Gpr161	chr1:167225896-167251982	9.98184	12.1575	0.284468	1.84142	0.0045	0.0485778
Lhpp	chr7:139802325-139898102	7.19095	8.75931	0.284635	1.91515	0.00215	0.0278156
Pde4d	chr13:109444370-110746177	1.40578	1.71258	0.284801	1.77202	0.0024	0.0301572
Fbxo6	chr4:147519824-147526244	8.69177	10.5912	0.285141	1.65071	0.00325	0.0380047
Arhgef4	chr1:34858566-34869599	18.6704	22.774	0.286635	1.88398	0.0015	0.0212722
Ube2t	chr1:136859153-136870714	12.5737	15.3444	0.2873	2.0684	0.0039	0.0436172
Stk11ip	chr1:75518103-75533910	8.87685	10.8343	0.287483	1.84674	0.0018	0.0240251
Cyfip2	chr11:46007350-46126361	3.46464	4.22876	0.28753	1.7001	0.0029	0.0349868
Mocs1	chr17:49567688-49594755	3.09678	3.7806	0.287847	1.57569	0.0038	0.0427826
Zfp428	chr7:25292105-25300701	22.7542	27.7906	0.288459	2.00639	0.00315	0.0370927
Lrp10	chr14:55082983-55089128	27.5563	33.6594	0.288627	1.94756	0.0013	0.0190071
Lrrc8d	chr5:106128987-106244234	10.6499	13.0132	0.289133	1.7835	0.0017	0.023082
Camk2d	chr3:126299890-126547972	1.95748	2.39188	0.289148	1.83398	0.00395	0.0440095
Bbs2	chr8:96591853-96622711	4.13214	5.04935	0.289208	1.83218	0.00315	0.0370927
Osbpl5	chr7:150874666-150927868	5.32308	6.50487	0.289259	1.59396	0.0033	0.0383235
Gpc4	chrX:49406194-49518100	4.79039	5.85429	0.28935	2.07145	0.0017	0.023082
Wtip	chr7:34894566-34918287	9.35531	11.437	0.289857	2.04318	0.0036	0.0409608
Abat	chr16:8513521-8621660	13.4555	16.4503	0.289921	1.81212	0.001	0.0153035
Prnp	chr2:131735663-131764167	56.8313	69.5071	0.290477	2.07953	0.0011	0.0166183
Paip2b	chr6:83756052-83781735	15.2558	18.6621	0.29075	2.11763	0.00155	0.0217979
Csf2ra	chr19:61300304-61304321	3.45504	4.22676	0.290851	1.77988	0.00445	0.0481261
Skil	chr3:30993979-31021845	7.01686	8.58559	0.291091	2.10197	0.00135	0.0195204
Dner	chr1:84366413-84692796	17.1489	20.9862	0.291323	1.95686	0.00135	0.0195204
Amotl2	chr9:102620133-102635747	3.56592	4.36393	0.291356	1.61531	0.0037	0.0418966
Cblb	chr16:52031661-52208159	5.36412	6.56668	0.291824	1.88892	0.00185	0.024609
Kif21a	chr15:90763706-90880379	4.19672	5.13931	0.292312	1.66361	0.00275	0.0336241
Ppapdc3	chr2:31951170-31966340	4.25689	5.21416	0.292635	1.82892	0.0034	0.03933
Gm7120	chr13:120276063-120284312	11.8031	14.4636	0.293261	1.82055	0.0029	0.0349868
Fitm2	chr2:163294438-163298739	6.93755	8.50262	0.29348	1.91937	0.00255	0.0318386
Porcn	chrX:7770975-7783651	4.80212	5.88607	0.293633	1.77733	0.00355	0.04047
Zfp560	chr9:20149579-20189602	2.05536	2.52025	0.294179	2.05369	0.00235	0.0297188
Casq2	chr3:101890377-101950435	3.09956	3.80165	0.294566	1.79605	0.0036	0.0409608
Nbeal2	chr9:110527292-110556665	2.59821	3.19137	0.296658	1.79898	0.0018	0.0240251
Siae	chr9:37421431-37455903	2.57249	3.16057	0.29702	1.92742	0.00235	0.0297188
Srl	chr16:4480227-4523053	3.71834	4.57328	0.298572	1.72315	0.0029	0.0349868
Slc25a27	chr17:43778848-43803964	2.27577	2.79977	0.298951	1.73743	0.00395	0.0440095
Trappc6a	chr7:20094077-20101494	11.4661	14.1083	0.299176	2.19527	0.003	0.0358632
Podxl2	chr6:88792551-88824038	19.2697	23.7153	0.299483	1.76632	0.00165	0.0227434
Dgke	chr11:88898895-88922062	1.6837	2.07259	0.299804	2.00448	0.00185	0.024609
Col9a1	chr1:24184448-24259577	2.84713	3.507	0.300728	1.74442	0.002	0.0262492
Gnao1	chr8:96334737-96493288	5.82751	7.17841	0.300784	1.72205	0.00275	0.0336241
Pou3f1	chr4:124334888-124337899	71.6288	88.3439	0.30259	2.21822	0.00045	0.00770617
Shc3	chr13:51526410-51662453	22.3167	27.5259	0.302663	1.93214	0.00135	0.0195204
Pard3b	chr1:61685397-62688858	2.35737	2.90945	0.303567	1.73328	0.00165	0.0227434
Zc4h2	chrX:92834535-92853771	7.8516	9.6912	0.303689	2.02991	0.00185	0.024609
Amn1	chr6:149106098-149137234	6.638	8.19357	0.303743	2.40201	0.0041	0.0452111
Fam162a	chr16:36043929-36071601	91.6055	113.092	0.303996	2.72407	0.00125	0.01839
Foxa1	chr12:58641618-58647108	2.61693	3.23202	0.304565	1.90169	0.00215	0.0278156
Ezr	chr17:6942479-6987129	47.0122	58.0808	0.305028	1.94785	0.0011	0.0166183
Trim68	chr7:109826093-109835840	5.16273	6.38025	0.305479	1.93404	0.0024	0.0301572
Tatdn3	chr1:192869708-192886811	5.83519	7.2129	0.3058	1.60283	0.004	0.0445245
Trim21	chr7:109706435-109713983	1.82243	2.25601	0.30791	1.62208	0.0042	0.0460556
Ppp1r14c	chr10:6881565-6980391	15.957	19.7571	0.308176	2.28195	0.00095	0.0146908
Pak1	chr7:104991448-105060891	6.31798	7.82386	0.308417	1.90478	0.00205	0.0268159
Rfx4	chr10:84218792-84369283	70.8409	87.7437	0.308712	2.03132	0.00045	0.00770617
Sh2b3	chr5:122267223-122286810	7.98668	9.90912	0.311161	1.95426	0.00135	0.0195204
Gbe1	chr16:70314193-70569965	9.38064	11.6387	0.311169	2.13515	0.0012	0.0178098
Arrdc3	chr13:81022682-81035303	3.24235	4.02295	0.311214	2.11061	0.0013	0.0190071
Hmga1	chr17:27693518-27700617	7.16179	8.88759	0.311472	1.71739	0.0013	0.0190071
Lipe	chr7:26161837-26351436	2.77604	3.44571	0.311773	1.72823	0.00425	0.0465606
Fam96a	chr9:65974417-65986775	27.4357	34.0893	0.313265	2.37466	0.00085	0.0133722
3110043O21Rik	chr4:35138530-35173129	4.43648	5.51318	0.313469	2.175	0.0012	0.0178098
Mettl23	chr11:116704828-116711054	6.50617	8.09667	0.315521	2.31166	0.0026	0.032292
Cdc42ep4	chr11:113588163-113613129	1.41012	1.75603	0.316495	1.55191	0.00435	0.0473047
Ptar1	chr19:23761889-23795619	9.43923	11.757	0.316778	2.09661	0.00145	0.0207376
Narf	chr11:121098549-121117170	7.72459	9.62677	0.317593	2.05348	0.0005	0.00850072
Klhl5	chr5:65522469-65559381	30.6446	38.1912	0.317604	2.21237	0.00025	0.00463797
5330426P16Rik	chr16:50726863-50732886	3.18613	3.97248	0.318234	2.01405	0.00195	0.0257073
Anxa5	chr3:36347845-36374809	6.49793	8.10292	0.318462	2.28421	0.00055	0.00925742
Sox9	chr11:112643523-112649071	34.747	43.3491	0.319112	2.16369	0.00025	0.00463797
Dlgap3	chr4:126846514-126914266	6.02183	7.51411	0.319402	1.89919	0.001	0.0153035
Tnpo2	chr8:87560813-87581481	26.6917	33.3096	0.319546	2.09672	0.0002	0.00386852
Epha4	chr1:77363759-77511663	2.92902	3.6559	0.319807	1.9599	0.00135	0.0195204
Lhfp	chr3:52845468-53065601	12.4338	15.5365	0.321391	2.15282	0.0008	0.0127557
Adamts17	chr7:73984620-74297511	0.785049	0.981073	0.321579	1.73758	0.00215	0.0278156
Lpar4	chrX:104115963-104129238	3.83161	4.78936	0.321882	2.63426	0.00085	0.0133722
Pxdn	chr12:30622900-30702523	14.9042	18.6334	0.322176	2.08322	0.0001	0.002185
Dmd	chrX:80194208-82450389	5.19353	6.49307	0.322183	2.06608	0.0002	0.00386852
Slc43a2	chr11:75345195-75391074	4.77864	5.97463	0.322247	1.9115	0.0004	0.00696106
Col4a1	chr8:11198422-11312826	6.58723	8.23914	0.322822	1.91744	0.0006	0.00998505
Nipal3	chr4:135004815-135050419	0.974713	1.21978	0.323566	1.8163	0.00235	0.0297188
Dock5	chr14:68369984-68551629	0.754492	0.944222	0.32362	1.88512	0.00115	0.0172194
Prkar2b	chr12:32643343-32746144	8.90347	11.1435	0.323768	2.46191	0.00075	0.0120726
Sel1l3	chr5:53498321-53604691	13.4031	16.7823	0.32437	2.15717	0.00035	0.00616366
Spef1	chr2:130995996-131000546	5.7625	7.23268	0.327835	2.2213	0.00125	0.01839
Cyp39a1	chr17:43804373-43888380	2.64766	3.32853	0.33017	2.15907	0.0014	0.0200956
1110058L19Rik	chr1:24002777-24012479	13.1147	16.4942	0.330776	2.64157	0.00175	0.023625
Txlnb	chr10:17516024-17565469	3.18596	4.00842	0.331303	1.86377	0.0007	0.0113764
Rhou	chr8:126177828-126187780	2.1047	2.65088	0.332856	2.03777	0.0014	0.0200956
Chst10	chr1:38920717-38955005	7.49253	9.43705	0.332882	2.09281	0.0007	0.0113764
Klhdc7a	chr4:139518087-139523941	4.27545	5.39584	0.335772	1.95712	0.0003	0.00537132
Enc1	chr13:98011059-98022995	39.9696	50.4541	0.33607	2.37642	0.0002	0.00386852
Fam53b	chr7:139903766-140004879	4.73901	5.98237	0.336129	1.95414	0.0005	0.00850072
Adcyap1r1	chr6:55401973-55451449	0.731294	0.923906	0.337294	1.77665	0.0025	0.0312805
Basp1	chr15:25293031-25343519	95.5971	121.188	0.342208	2.47682	0.00015	0.00309414
Fam185a	chr5:20930720-20987942	2.9635	3.75738	0.342425	2.37649	0.0006	0.00998505
Ibtk	chr9:85580966-85642941	11.285	14.3188	0.343508	2.45203	5e-05	0.00116361
Cx3cl1	chr8:97296079-97306326	4.51099	5.72435	0.343668	1.99764	0.00105	0.0159446
Ccne1	chr7:38883002-38892509	22.9859	29.1815	0.344304	2.32249	0.00015	0.00309414
Fdx1	chr9:51751411-51771638	7.07619	8.98664	0.34481	2.64944	0.00135	0.0195204
Klf11	chr12:25336235-25347647	1.05227	1.33656	0.345022	1.97687	0.00405	0.0448273
Palld	chr8:63993819-64381487	1.98251	2.52067	0.346482	1.89181	0.0003	0.00537132
Btbd11	chr10:84849558-85123037	1.20505	1.53235	0.346648	1.7613	0.00305	0.036424
Epb4.1l5	chr1:121441609-121545577	11.6671	14.844	0.347435	2.37212	0.0001	0.002185
Skida1	chr2:17965713-17970076	1.40755	1.79145	0.347938	2.19522	0.0006	0.00998505
Lrch2	chrX:143906236-143988624	11.8614	15.1096	0.349196	2.5452	5e-05	0.00116361
Rai2	chrX:158154967-158217426	6.14727	7.83385	0.349776	1.93042	0.00035	0.00616366
Igsf11	chr16:38902457-39027270	3.47278	4.42904	0.350906	2.17495	0.00025	0.00463797
Dll1	chr17:15504317-15512787	16.1651	20.6876	0.355883	2.32803	5e-05	0.00116361
Fbp1	chr13:62966112-62989642	3.22586	4.13124	0.356891	2.19388	0.00125	0.01839
Ube2cbp	chr9:86200840-86358523	2.09531	2.68455	0.357518	1.96922	0.0037	0.0418966
Il17rd	chr14:27852186-27920472	5.38645	6.90356	0.358006	2.33381	0.00025	0.00463797
9930013L23Rik	chr7:91081366-91235015	0.596976	0.765463	0.358659	1.92007	0.001	0.0153035
Bex4	chrX:132673583-132674976	20.7635	26.6704	0.361191	2.67947	0.0002	0.00386852
Higd1a	chr9:121757677-121767118	16.9948	21.8801	0.364526	2.75334	0.0002	0.00386852
Casp7	chr19:56471618-56516833	3.95487	5.09438	0.365277	2.4076	0.0002	0.00386852
Hk2	chr6:82675020-82724448	10.3952	13.3937	0.365635	2.43477	5e-05	0.00116361
Zfp940	chr7:30628954-30638667	2.09585	2.71152	0.371568	2.22228	0.0001	0.002185
Parp8	chr13:117643630-117814323	2.44795	3.16718	0.371621	2.23444	0.00035	0.00616366
Mreg	chr1:72205806-72258881	6.30367	8.15857	0.372124	2.43888	0.00015	0.00309414
Maff	chr15:79178107-79189506	3.6251	4.69457	0.372972	2.33433	0.0002	0.00386852
Map1lc3b	chr8:124114367-124121947	35.8138	46.3903	0.373308	2.73101	5e-05	0.00116361
Mkrn1	chr6:39347819-39370368	7.31781	9.48456	0.37417	2.39364	5e-05	0.00116361
Fam110b	chr4:5571325-5727091	1.76582	2.28909	0.374438	1.91197	0.0027	0.0332193
Gm8801	chr17:36084098-36090262	1.69999	2.20415	0.374697	1.82872	0.0045	0.0485778
Atp7a	chrX:103222614-103323499	5.98404	7.7607	0.375068	2.63277	0.0001	0.002185
Tmsb10	chr6:72907340-72908742	340.822	442.045	0.375173	2.16348	5e-05	0.00116361
Cux2	chr5:122310224-122497834	1.90638	2.47609	0.377234	2.16837	0.0002	0.00386852
Slc37a2	chr9:37036733-37063323	2.62354	3.40775	0.377303	2.24788	0.00015	0.00309414
Crk	chr11:75492811-75519594	50.2243	65.2705	0.378045	2.94595	5e-05	0.00116361
Ubfd1	chr7:129210711-129225713	17.0651	22.1857	0.37858	2.93043	5e-05	0.00116361
Jhdm1d	chr6:39068471-39156772	3.79525	4.93755	0.379602	2.63958	5e-05	0.00116361
Gli2	chr1:120730637-120950196	1.60988	2.09445	0.379619	2.12369	5e-05	0.00116361
Tubb2b	chr13:34218876-34222223	183.237	238.428	0.379839	2.66631	5e-05	0.00116361
Tpk1	chr6:43295005-43616174	1.95017	2.53897	0.380643	2.31785	0.0008	0.0127557
Ifit2	chr19:34625183-34651024	3.23777	4.22167	0.382814	2.3795	0.00015	0.00309414
Sp9	chr2:73109982-73113828	1.42388	1.85678	0.382976	2.01118	0.00115	0.0172194
Uchl1	chr5:67067359-67078473	25.0162	32.6259	0.383153	2.77685	5e-05	0.00116361
Phactr2	chr10:12927522-13194202	1.46884	1.91735	0.384433	2.31632	5e-05	0.00116361
Aph1b	chr9:66623293-66643230	3.08831	4.03266	0.384914	2.73352	5e-05	0.00116361
Unc13b	chr4:43071855-43277759	4.11919	5.37934	0.385067	2.2722	0.0001	0.002185
Csrnp3	chr2:65683823-65869603	1.16574	1.52282	0.3855	2.47132	0.00015	0.00309414
Iqgap2	chr13:96397131-96661877	3.73741	4.88431	0.386116	2.19398	5e-05	0.00116361
Ppp1r15a	chr7:52778287-52781638	5.38633	7.04642	0.387589	2.13474	0.0001	0.002185
Bend5	chr4:110070395-111330115	2.63526	3.44782	0.38774	2.00326	0.0003	0.00537132
Pecr	chr1:72305746-72330888	7.72526	10.1104	0.388179	2.77089	5e-05	0.00116361
Foxj1	chr11:116192017-116196668	3.61684	4.73924	0.389927	2.32787	5e-05	0.00116361
Nrp2	chr1:62749890-62865266	1.92496	2.52263	0.390101	2.10691	0.00025	0.00463797
Gpx8	chr13:113832970-113836596	13.0555	17.1288	0.39177	2.8405	5e-05	0.00116361
Lyrm5	chr6:145159653-145165062	13.6011	17.8489	0.392113	2.69355	5e-05	0.00116361
Hoxa10	chr6:52181195-52190853	1.82713	2.39927	0.393021	2.03107	0.0016	0.0222623
Gbp7	chr3:142193301-142213047	0.573626	0.754466	0.395345	1.77308	0.00225	0.0287313
Gata4	chr14:63817751-63864097	1.10783	1.45802	0.396284	2.07231	0.00085	0.0133722
Zc2hc1a	chr3:7503425-7553848	3.31994	4.37156	0.39699	2.92949	5e-05	0.00116361
Faxc	chr4:21858472-21928608	3.76078	4.95636	0.39825	2.71662	5e-05	0.00116361
Myrf	chr19:10282760-10315238	0.551856	0.727433	0.398523	1.79991	0.0013	0.0190071
Dusp28	chr1:94803565-94805197	2.43136	3.20505	0.398581	2.19901	0.00175	0.023625
Sapcd1	chr17:35153523-35164961	5.62895	7.42268	0.399076	1.60292	0.00295	0.0354812
Ppapdc1a	chr7:136400607-136534821	25.6192	33.7975	0.399693	3.07661	5e-05	0.00116361
Magi1	chr6:93625448-94233898	17.2251	22.7375	0.400557	2.43534	5e-05	0.00116361
Car11	chr7:52955336-52960031	4.25746	5.62134	0.40092	2.57257	0.0001	0.002185
Frmd5	chr2:121371264-121632793	1.09203	1.44285	0.401916	2.13855	0.0002	0.00386852
Kbtbd8	chr6:95067899-95079781	3.03175	4.00826	0.402825	2.88073	5e-05	0.00116361
Ube2l6	chr2:84638984-84650160	4.78422	6.32699	0.403236	2.74023	0.0001	0.002185
Nexn	chr3:151899947-151929284	1.06484	1.40914	0.404182	1.71415	0.0027	0.0332193
Mkrn3	chr7:69562478-69565025	5.20366	6.88976	0.404928	2.72833	5e-05	0.00116361
Ccbl2	chr3:142364043-142407874	2.56647	3.40442	0.407624	2.57381	0.00015	0.00309414
2410006H16Rik	chr11:62416378-62418308	128.07	169.913	0.407869	2.52155	5e-05	0.00116361
Lonrf2	chr1:38851353-38878060	3.794	5.03549	0.40841	2.60633	5e-05	0.00116361
Acss1	chr2:150443846-150494668	1.48624	1.97266	0.408482	2.19176	0.00015	0.00309414
Thrb	chr14:18493473-18870602	0.884705	1.1744	0.408652	2.28134	5e-05	0.00116361
Ascl1	chr10:86953785-86956405	30.0512	39.9179	0.409615	2.89268	5e-05	0.00116361
Faah	chr4:115669260-115690507	4.69188	6.23557	0.410357	2.5528	0.0001	0.002185
Zfp503	chr14:22803183-22808823	2.78135	3.69891	0.411315	2.56141	5e-05	0.00116361
Eya1	chr1:14159038-14300280	5.64383	7.50845	0.411842	2.49668	5e-05	0.00116361
Sema6b	chr17:56262507-56279766	0.698931	0.930134	0.412289	1.66483	0.003	0.0358632
Sorbs3	chr14:70580274-70607478	2.96283	3.94987	0.414829	2.11059	5e-05	0.00116361
Dgat2	chr7:106302172-106331223	3.22125	4.3036	0.41792	2.64285	5e-05	0.00116361
Plxnb3	chrX:71002441-71017849	18.9954	25.3794	0.41801	2.7421	5e-05	0.00116361
Lpgat1	chr1:193541902-193608134	4.88252	6.53094	0.419667	2.85124	5e-05	0.00116361
Agap2	chr10:126515962-126530225	4.13866	5.54206	0.42126	2.49232	5e-05	0.00116361
Jarid2	chr13:44826142-45017012	12.0951	16.1966	0.42126	2.60036	5e-05	0.00116361
Irx1	chr13:72095679-72101171	5.68762	7.6181	0.421606	2.66516	5e-05	0.00116361
Six2	chr17:86083607-86087594	1.48004	1.9828	0.421904	2.13968	0.002	0.0262492
S100a11	chr3:93324417-93330210	10.5104	14.0883	0.422683	3.30402	0.0012	0.0178098
Sncaip	chr18:52927464-53075585	10.6477	14.2773	0.423184	2.41195	5e-05	0.00116361
Gm129	chr3:95675444-95695853	3.59546	4.82738	0.425062	1.90018	0.0028	0.0340239
Rab3d	chr9:21711954-21722565	1.55419	2.08709	0.425332	2.47396	5e-05	0.00116361
Pmepa1	chr2:173049965-173102034	0.881436	1.18516	0.427151	2.30799	0.0002	0.00386852
Gpc3	chrX:49625603-49972224	1.37482	1.8488	0.427348	1.86727	0.00125	0.01839
Frat2	chr19:41920464-41922622	2.0565	2.76707	0.428172	2.59932	0.0003	0.00537132
Rimbp3	chr16:17208227-17214075	1.06588	1.43504	0.429051	2.36263	5e-05	0.00116361
Zfp773	chr7:7083388-7089466	0.998592	1.3449	0.429532	2.05745	0.0019	0.0251606
B230209K01Rik	chr1:122983981-123017552	4.17724	5.62633	0.429644	2.90927	0.00015	0.00309414
Ppp1r12b	chr1:136662519-136852517	9.02248	12.1552	0.429973	2.53871	5e-05	0.00116361
Bach2	chr4:32504409-32673083	1.10875	1.49447	0.430703	2.63743	5e-05	0.00116361
Bcl6	chr16:23965137-23988698	2.24021	3.02028	0.431045	2.59652	0.0001	0.002185
Shroom3	chr5:93112460-93394785	1.05945	1.42869	0.431372	2.33645	5e-05	0.00116361
2210013O21Rik	chrX:150158096-150175839	16.878	22.7782	0.432505	3.68035	5e-05	0.00116361
Il17ra	chr6:120413214-120433745	0.642985	0.868135	0.433135	1.8275	0.0031	0.036687
Mamdc4	chr2:25418634-25426836	0.899877	1.21641	0.434836	2.17721	0.0003	0.00537132
Mmadhc	chr2:50135400-50152197	29.098	39.3472	0.435341	3.33417	5e-05	0.00116361
Neurl1a	chr19:47253309-47333931	5.35604	7.26382	0.43956	2.62927	5e-05	0.00116361
Pdgfra	chr5:75548315-75594229	0.649352	0.881521	0.440993	2.32904	5e-05	0.00116361
Rbm24	chr13:46513668-46526468	4.34759	5.90521	0.441771	2.88852	5e-05	0.00116361
Pi4k2b	chr5:53132812-53160579	4.62899	6.28805	0.441914	2.96256	5e-05	0.00116361
Entpd5	chr12:85714806-85749979	5.29593	7.19478	0.442065	2.88499	5e-05	0.00116361
Zfand1	chr3:10339955-10351301	11.945	16.2483	0.443884	3.11758	5e-05	0.00116361
2310040G24Rik	chr6:86433369-86438221	12.4945	17.0005	0.444289	2.06603	0.00015	0.00309414
Trim16	chr11:62633754-62656450	3.2109	4.37518	0.446366	2.78428	5e-05	0.00116361
Cxcl12	chr6:117118552-117131386	0.886534	1.20928	0.447905	1.91977	0.0019	0.0251606
Lrrk1	chr7:73403632-73533227	1.37767	1.87935	0.448007	2.56652	5e-05	0.00116361
Vegfa	chr17:46153942-46169326	19.2648	26.2843	0.448234	2.7927	5e-05	0.00116361
Htr3a	chr9:48707317-48719204	1.87234	2.55554	0.448787	2.11368	0.0003	0.00537132
Kif16b	chr2:142444080-142727200	1.2251	1.67243	0.449046	2.58165	5e-05	0.00116361
Nr4a1	chr15:101097276-101105225	2.30534	3.14733	0.449152	2.71566	5e-05	0.00116361
Fcho1	chr8:74232285-74249580	5.83628	7.9689	0.44933	2.45865	5e-05	0.00116361
Crb1	chr1:141094830-141273653	2.57662	3.52487	0.452089	2.90929	5e-05	0.00116361
Kcnj10	chr1:174271340-174304216	0.473412	0.647707	0.452244	1.9416	0.0017	0.023082
Dusp10	chr1:185858339-185899515	3.53829	4.84228	0.452634	3.01914	5e-05	0.00116361
Napepld	chr5:21168720-21207163	1.1801	1.61514	0.452748	2.62644	0.0001	0.002185
Plat	chr8:23868215-23893320	51.1202	70.019	0.453853	2.98849	5e-05	0.00116361
Pgm2l1	chr7:107376116-107427382	2.10651	2.88701	0.454725	2.9896	5e-05	0.00116361
Jph1	chr1:16985020-17087970	1.27599	1.75014	0.455852	2.84083	5e-05	0.00116361
Rpl22l1	chr3:28704432-28706337	91.4954	125.539	0.456361	5.00687	5e-05	0.00116361
H2-DMa	chr17:34259776-34276046	1.86744	2.56655	0.458768	2.2289	0.001	0.0153035
Tmc3	chr7:90733440-90772219	1.66416	2.28806	0.45933	2.67428	5e-05	0.00116361
Neurod1	chr2:79292797-79296793	2.16561	2.97849	0.459809	2.78733	5e-05	0.00116361
Asphd2	chr5:112814465-112821233	3.93873	5.42421	0.461682	2.8974	5e-05	0.00116361
Sox13	chr1:135278876-135320789	3.24972	4.47566	0.461786	2.73179	5e-05	0.00116361
Slc12a7	chr13:73901144-73954190	0.455848	0.630045	0.466903	1.88817	0.0018	0.0240251
Itgb8	chr12:120401275-120476749	7.92286	10.9577	0.467848	3.18428	5e-05	0.00116361
Lrp2	chr2:69262391-69424124	0.362885	0.501989	0.468144	2.74031	5e-05	0.00116361
Peg3	chr7:6658670-6683130	13.6781	18.9281	0.468659	2.76381	5e-05	0.00116361
Sh2d7	chr9:54386790-54392827	1.11831	1.55301	0.473752	2.17951	5e-05	0.00116361
Efr3b	chr12:3962553-4038915	1.1614	1.61569	0.476287	2.85993	5e-05	0.00116361
Cdyl2	chr8:119092623-119256891	1.24105	1.72923	0.478569	3.15531	5e-05	0.00116361
Ltbp4	chr7:28090159-28122631	13.4715	18.8031	0.481064	3.04821	5e-05	0.00116361
Rnf223	chr4:155506278-155507528	1.92329	2.68477	0.481224	2.13693	0.0022	0.0283073
Inf2	chr12:113826994-113853768	2.11421	2.95164	0.481397	2.72999	5e-05	0.00116361
St6gal1	chr16:23224812-23360423	0.711361	0.994692	0.483667	2.02315	0.0003	0.00537132
Sema5b	chr16:35541447-35664344	1.07697	1.50642	0.484146	2.70581	5e-05	0.00116361
Tmx3	chr18:90679545-90712659	15.2552	21.3571	0.48542	4.15117	5e-05	0.00116361
Paqr8	chr1:20880702-20928837	0.93295	1.30699	0.486372	2.75138	5e-05	0.00116361
Ccng2	chr5:93696598-93705257	10.202	14.3463	0.491831	3.64704	5e-05	0.00116361
Sh3gl3	chr7:89319752-89455927	2.70787	3.80883	0.492188	2.91394	5e-05	0.00116361
Cntn4	chr6:105627738-106649299	0.459459	0.646274	0.492211	1.79114	0.0017	0.023082
Slc2a1	chr4:118781349-118809934	15.0191	21.1281	0.492363	3.37521	5e-05	0.00116361
Cdh22	chr2:164937006-165060237	1.00592	1.41517	0.492454	2.47994	5e-05	0.00116361
Map3k13	chr16:21892041-21931950	0.708285	0.997624	0.494165	2.66215	5e-05	0.00116361
Rnf180	chr13:105937573-106083094	4.62513	6.51568	0.494422	3.03676	5e-05	0.00116361
Lpo	chr11:87619929-87639616	2.76872	3.90102	0.494631	2.98057	5e-05	0.00116361
Ehd3	chr17:74154180-74181433	2.60334	3.67392	0.496952	2.83181	5e-05	0.00116361
Pcx	chr19:4510471-4621752	10.0263	14.1506	0.497076	2.50543	5e-05	0.00116361
Prelp	chr1:135806881-135817978	2.70755	3.8215	0.497148	2.92951	5e-05	0.00116361
1810011O10Rik	chr8:25548087-25549418	7.98923	11.2811	0.497779	3.37348	5e-05	0.00116361
Asap3	chr4:135762279-135802488	1.13451	1.60207	0.497867	2.68721	5e-05	0.00116361
Map6	chr7:106415956-106485647	5.00022	7.06156	0.497994	2.4774	5e-05	0.00116361
Tspan33	chr6:29644255-29668558	2.92214	4.12679	0.497998	3.10892	5e-05	0.00116361
Gbp3	chr3:142223015-142236176	4.90319	6.93574	0.500327	3.08555	5e-05	0.00116361
Hes6	chr1:93308059-93309799	66.1976	93.7863	0.5026	3.80785	5e-05	0.00116361
Sik1	chr17:31981194-31992737	0.643203	0.912358	0.504327	2.30812	0.0001	0.002185
Prr18	chr17:8533270-8536978	14.5715	20.6861	0.505516	3.24078	5e-05	0.00116361
Kcng1	chr2:168087197-168094831	4.09451	5.82403	0.508329	3.23201	5e-05	0.00116361
Zfp608	chr18:55047698-55149834	4.01397	5.72802	0.513006	2.97097	5e-05	0.00116361
Rnf165	chr18:77694848-77803875	1.95613	2.79162	0.513102	3.00714	5e-05	0.00116361
Sh2d3c	chr2:32576574-32610527	0.742367	1.06058	0.514648	1.67651	0.0016	0.0222623
Hs3st5	chr10:36226612-36554200	1.7333	2.48082	0.5173	2.89232	5e-05	0.00116361
Megf11	chr9:64233432-64557012	0.456905	0.655034	0.519675	1.68768	0.0031	0.036687
Epb4.1l4a	chr18:33955980-34166860	3.55193	5.0958	0.520708	2.99521	5e-05	0.00116361
Fgfr3	chr5:34064372-34079717	4.99193	7.16332	0.521031	3.02693	5e-05	0.00116361
Inpp5d	chr1:89516886-89617083	1.46397	2.10491	0.523875	2.8437	5e-05	0.00116361
AI118078	chr9:55174755-55286151	1.04362	1.50057	0.523904	2.2331	0.0003	0.00537132
Kcnma1	chr14:24117915-24823427	0.366717	0.527374	0.52416	1.61848	0.00075	0.0120726
Fam78a	chr2:31922404-31939225	0.511077	0.736318	0.526789	2.03591	0.001	0.0153035
Cast	chr13:74831733-74945369	2.39657	3.45664	0.528397	3.00617	5e-05	0.00116361
Dact1	chr12:72410870-72421094	18.2078	26.2617	0.528407	3.49213	5e-05	0.00116361
Cnr1	chr4:34011606-34035806	1.531	2.20834	0.528488	3.62106	5e-05	0.00116361
Scrn1	chr6:54458809-54516376	2.09799	3.02625	0.528519	2.78488	5e-05	0.00116361
Cib2	chr9:54393158-54407886	4.41606	6.37572	0.529829	3.01752	0.0002	0.00386852
Naaa	chr5:92686685-92707207	0.959223	1.38722	0.532257	1.9547	0.00065	0.0106667
Enpp3	chr10:24493619-24556001	1.80342	2.6091	0.532817	3.04905	5e-05	0.00116361
B630019K06Rik	chrX:8469478-8472090	3.21883	4.66034	0.533898	3.75814	5e-05	0.00116361
Myadm	chr7:3289038-3299350	3.12545	4.53295	0.536388	3.50061	5e-05	0.00116361
Slc35f1	chr10:52410306-52831428	1.48416	2.15546	0.538348	3.55098	5e-05	0.00116361
Cmpk2	chr12:27154079-27164702	1.65683	2.40881	0.5399	3.25746	5e-05	0.00116361
Fgd3	chr13:49358478-49404577	0.886607	1.28987	0.540863	2.392	5e-05	0.00116361
Ednrb	chr14:104213831-104243693	1.31835	1.92061	0.542827	2.92882	5e-05	0.00116361
Fmo1	chr1:164759691-164796679	0.979957	1.42861	0.543818	2.2712	0.001	0.0153035
Gpr137c	chr14:45839391-45900651	0.744201	1.08732	0.547009	2.16338	0.00235	0.0297188
Cdk5r1	chr11:80290547-80294681	1.50412	2.19822	0.54741	3.43679	5e-05	0.00116361
Gabrg1	chr5:71142285-71233856	1.72725	2.52603	0.548395	3.991	5e-05	0.00116361
Serpini1	chr3:75361454-75446445	0.607209	0.889151	0.550235	2.24338	0.0021	0.0273185
Rcor2	chr19:7344253-7349715	19.85	29.1025	0.552006	3.69177	5e-05	0.00116361
Gfod1	chr13:43290887-43399541	0.59454	0.872883	0.554014	2.97141	5e-05	0.00116361
A2m	chr6:121586190-121629256	17.7576	26.0991	0.555567	3.7122	5e-05	0.00116361
Rtn1	chr12:73312738-73509926	71.0287	104.519	0.557297	3.06402	5e-05	0.00116361
Wnt7a	chr6:91313976-91361363	8.04446	11.878	0.562229	3.62631	5e-05	0.00116361
B4galnt1	chr10:126602211-126609396	2.54265	3.75954	0.564225	2.97861	5e-05	0.00116361
Tmem8	chr17:26250260-26260198	0.434494	0.642986	0.565451	1.92479	0.0032	0.037569
Sorbs2	chr8:46593141-46913260	0.528339	0.783525	0.568516	2.6017	5e-05	0.00116361
Esx1	chrX:133649935-133654865	2.02134	3.00591	0.572492	2.89054	5e-05	0.00116361
Maml3	chr3:51491534-51908928	1.01269	1.51139	0.577682	3.15331	5e-05	0.00116361
Pdk1	chr2:71711328-71741915	5.26188	7.85904	0.578776	3.89869	5e-05	0.00116361
Gng2	chr14:20691780-20796471	0.973415	1.45417	0.579068	2.91029	5e-05	0.00116361
Zfp169	chr13:48583028-48608805	2.03806	3.04718	0.580274	3.27272	5e-05	0.00116361
Ttyh1	chr7:4025726-4088528	0.681459	1.01993	0.581773	2.39867	5e-05	0.00116361
D330045A20Rik	chrX:136014905-136089119	0.616325	0.922881	0.582452	2.54778	0.0003	0.00537132
Dcp1a	chr14:30822185-31340242	6.20595	9.3007	0.583688	3.6043	5e-05	0.00116361
Nrbp2	chr15:75916023-75920443	7.09605	10.6441	0.584969	3.49796	5e-05	0.00116361
Pde1b	chr15:103333728-103360483	0.827628	1.24242	0.586101	2.48868	0.0001	0.002185
Slc16a13	chr11:70030293-70034496	1.35749	2.04469	0.590944	3.16777	5e-05	0.00116361
Ankrd29	chr18:12410865-12464229	0.856114	1.29103	0.592649	2.76904	5e-05	0.00116361
Vcam1	chr3:115812937-115832606	2.66436	4.04545	0.602509	3.84219	5e-05	0.00116361
Smtnl2	chr11:72203615-72225215	1.35402	2.06097	0.606076	3.22349	5e-05	0.00116361
Rhpn1	chr15:75534717-75544849	0.775419	1.18089	0.606824	1.9351	0.00045	0.00770617
Cyp4f15	chr17:32822603-32840294	1.10584	1.68475	0.607388	2.65079	0.0002	0.00386852
Gsn	chr2:35111878-35163422	3.69931	5.64221	0.609005	3.41208	5e-05	0.00116361
Mycl1	chr4:122673341-122679723	1.92392	2.93472	0.60917	3.59932	5e-05	0.00116361
Ddit4	chr10:59412422-59414518	34.9061	53.3005	0.610668	4.65628	5e-05	0.00116361
Cdh6	chr15:12963954-13103394	2.25917	3.45319	0.612137	3.39712	5e-05	0.00116361
Hopx	chr5:77516010-77544148	1.82515	2.79371	0.614169	2.15344	0.00135	0.0195204
St3gal1	chr15:66934436-67008444	0.36611	0.560483	0.614395	2.42361	0.00015	0.00309414
Hook1	chr4:95626401-95690965	0.4494	0.689944	0.618479	2.27988	0.00035	0.00616366
Tcea2	chr2:181415014-181422756	1.84777	2.84394	0.622103	2.59845	0.00015	0.00309414
Dusp8	chr7:149265391-149281189	0.962692	1.49815	0.638037	3.56115	5e-05	0.00116361
Il18	chr9:50373472-50389942	4.8706	7.59798	0.641517	4.10636	5e-05	0.00116361
Plcg2	chr8:120022190-120159042	0.569785	0.893595	0.649204	2.6809	5e-05	0.00116361
Mical2	chr7:119369349-119498708	2.80098	4.40154	0.652074	3.5182	5e-05	0.00116361
Begain	chr12:110270391-110306427	0.508737	0.799956	0.653003	2.10622	0.0009	0.0141024
Ptchd2	chr4:147610965-147662074	0.396829	0.624467	0.65411	3.32262	5e-05	0.00116361
Sox4	chr13:29042598-29045551	57.1104	90.2122	0.659568	4.54183	5e-05	0.00116361
Abcd2	chr15:90976301-91022238	0.560608	0.886477	0.661093	3.32878	5e-05	0.00116361
Bmx	chrX:160630773-160696125	2.36975	3.74972	0.662047	4.13852	5e-05	0.00116361
Trim46	chr3:89038098-89049819	0.906833	1.43786	0.665018	2.6086	5e-05	0.00116361
Gpr85	chr6:13785073-13789848	0.859731	1.36331	0.66516	3.07536	5e-05	0.00116361
Slc6a11	chr6:114081234-114199880	1.87451	2.97808	0.667868	4.2591	5e-05	0.00116361
Bai1	chr15:74346625-74419894	2.29838	3.65886	0.670775	3.8111	5e-05	0.00116361
Nkd1	chr8:91045242-91118786	3.72466	5.93813	0.672901	3.64831	5e-05	0.00116361
Plekha4	chr7:52781699-52809599	1.13901	1.81603	0.673008	3.20493	5e-05	0.00116361
Slc39a12	chr2:14310024-14416604	0.794347	1.26658	0.673102	2.80076	5e-05	0.00116361
Tbc1d16	chr11:119004356-119089813	0.940776	1.50105	0.674053	3.8863	5e-05	0.00116361
Draxin	chr4:147472545-147504807	0.982167	1.56952	0.676288	3.80488	5e-05	0.00116361
Pacs2	chr12:114252718-114312612	7.71441	12.3326	0.676846	4.25888	5e-05	0.00116361
Sh3yl1	chr12:31596533-31645014	1.00549	1.61157	0.680564	2.5928	0.00025	0.00463797
Anks1b	chr10:89336253-90435729	0.63579	1.0201	0.682091	2.70512	5e-05	0.00116361
Npr2	chr4:43644806-43664112	0.727996	1.16824	0.68233	3.07096	5e-05	0.00116361
Cacnb4	chr2:52283839-52532101	0.28392	0.455745	0.682744	2.89502	0.00015	0.00309414
Wipf3	chr6:54402876-54453762	0.536025	0.864631	0.689784	2.57994	5e-05	0.00116361
Cap2	chr13:46597271-46745650	0.448822	0.723989	0.689826	2.43586	5e-05	0.00116361
Egln3	chr12:55279967-55304861	2.70108	4.35812	0.690166	4.01123	5e-05	0.00116361
Ttbk1	chr17:46579396-46624624	0.636147	1.03	0.695218	3.5968	5e-05	0.00116361
Plec	chr15:76001403-76061808	0.328135	0.534618	0.704219	3.52647	5e-05	0.00116361
Filip1	chr9:79663368-79825689	0.284568	0.464839	0.70796	2.05191	0.00045	0.00770617
Tenm4	chr7:103359146-104057064	1.34361	2.19583	0.708649	3.81626	5e-05	0.00116361
Eomes	chr9:118387306-118395250	0.533221	0.873201	0.71158	2.60882	5e-05	0.00116361
Cxcr4	chr1:130484775-130488876	0.603396	0.988805	0.712579	2.17574	0.00165	0.0227434
Shisa2	chr14:60244117-60250497	0.729494	1.19836	0.71609	3.15363	5e-05	0.00116361
Lor	chr3:91884192-91887064	1.5236	2.50416	0.716842	3.7605	5e-05	0.00116361
Cdc42ep2	chr19:5917555-5924816	4.48213	7.37717	0.718882	4.84954	5e-05	0.00116361
6030407O03Rik	chr1:73664954-73911040	0.645431	1.0628	0.71953	2.23511	0.0008	0.0127557
Bnip3	chr7:146082518-146101189	10.0818	16.7369	0.731278	5.44462	5e-05	0.00116361
Mcf2l	chr8:12915892-13020509	0.610137	1.01684	0.736884	3.1906	5e-05	0.00116361
Cth	chr3:157557211-157588027	1.25255	2.08963	0.738377	3.34309	5e-05	0.00116361
Rcan2	chr17:43938799-44176465	0.368769	0.61522	0.738386	2.13364	0.00065	0.0106667
Lurap1l	chr4:80556589-80600205	0.890053	1.49069	0.744021	2.76817	0.00025	0.00463797
Gpr55	chr1:87836111-87857630	0.517498	0.875651	0.758803	2.54765	0.00025	0.00463797
Tnfaip3	chr10:18720716-18735216	0.398866	0.67738	0.764063	2.64491	5e-05	0.00116361
Scml2	chrX:157600703-157696145	0.308006	0.523643	0.765624	2.58622	5e-05	0.00116361
Arhgef28	chr13:98668549-98976120	2.01211	3.44181	0.774459	4.56249	5e-05	0.00116361
Bmpr1b	chr3:141500099-141645215	0.858223	1.4682	0.774621	4.46218	5e-05	0.00116361
Lypd6	chr2:49921948-50049089	0.249305	0.427137	0.776783	1.95789	0.00275	0.0336241
Syn3	chr10:85511490-85961641	0.536591	0.922777	0.78216	4.01958	5e-05	0.00116361
Gpr50	chrX:68916941-68921264	0.668769	1.15385	0.786872	2.56763	0.00025	0.00463797
Sept4	chr11:87394632-87404041	1.34377	2.31977	0.78769	3.26166	5e-05	0.00116361
Kcnk1	chr8:128519001-128554585	0.326662	0.564927	0.790266	2.03255	0.00375	0.0423409
Spata13	chr14:61253565-61383393	1.16169	2.01915	0.797522	4.50421	5e-05	0.00116361
Tnfsf9	chr17:57231445-57247180	0.852087	1.48395	0.80037	2.03415	0.0015	0.0212722
Ubxn10	chr4:138274440-138281166	0.354863	0.618235	0.800893	2.2235	0.0003	0.00537132
Rnd1	chr15:98499635-98507892	0.518657	0.91196	0.81419	2.47883	0.0001	0.002185
Slc14a2	chr18:78342882-78793689	1.30464	2.30067	0.818407	2.79095	5e-05	0.00116361
Gadd45g	chr13:51942043-51943843	5.21024	9.18948	0.818635	5.56138	5e-05	0.00116361
Zfp57	chr17:37138107-37147674	0.633724	1.12547	0.828598	2.01947	5e-05	0.00116361
Nhs	chrX:158274199-158597722	0.273542	0.488484	0.836547	2.93861	5e-05	0.00116361
Mc4r	chr18:67017358-67020141	0.36922	0.659773	0.837491	2.51931	0.0006	0.00998505
6330403K07Rik	chr11:70845442-70847119	2.43388	4.3539	0.83905	4.91429	5e-05	0.00116361
Lzts1	chr8:71659401-71664852	0.332782	0.595507	0.83954	1.84751	0.00445	0.0481261
Eya2	chr2:165420527-165597227	2.37174	4.30349	0.859559	4.47953	5e-05	0.00116361
Gm973	chr1:59573107-59691353	0.468507	0.850529	0.860291	2.9593	5e-05	0.00116361
Abhd3	chr18:10644408-10706694	0.743847	1.35107	0.861023	3.08191	5e-05	0.00116361
Tmem117	chr15:94459615-94926528	0.703078	1.27766	0.861748	3.69827	5e-05	0.00116361
Btg2	chr1:135971441-135975732	20.8732	38.0347	0.865666	6.43186	5e-05	0.00116361
Elfn2	chr15:78500436-78548543	0.632774	1.15405	0.866947	4.14048	5e-05	0.00116361
Ppp2r2b	chr18:42804874-43219125	0.789771	1.44076	0.867322	2.71705	5e-05	0.00116361
Btla	chr16:45224449-45253008	2.38398	4.37111	0.874627	5.42951	5e-05	0.00116361
Mylk	chr16:34785035-35002520	1.29972	2.38404	0.875209	4.97369	5e-05	0.00116361
Dnajc12	chr10:62845190-62871588	0.890454	1.6395	0.880646	2.29327	0.00015	0.00309414
Muc1	chr3:89032973-89037291	0.246517	0.45623	0.888074	1.85967	0.00375	0.0423409
Glipr2	chr4:43970573-43991990	0.327301	0.61063	0.89968	2.18771	0.0026	0.032292
St8sia2	chr7:81084005-81158568	0.286787	0.539329	0.911185	3.19465	5e-05	0.00116361
Tubb3	chr8:125935463-125945910	0.566819	1.06941	0.915857	2.61391	0.00025	0.00463797
Bcl11b	chr12:109148612-109241624	0.514194	0.971604	0.918057	4.62957	5e-05	0.00116361
Igfbp5	chr1:72904638-72921439	6.08207	11.5698	0.927732	5.73244	5e-05	0.00116361
Slc2a3	chr6:122677826-122692763	1.51847	2.90342	0.935132	5.88719	5e-05	0.00116361
Ccl2	chr11:81849078-81850954	1.07022	2.05766	0.943101	2.91002	0.0019	0.0251606
Slc13a3	chr2:165230794-165298697	2.85963	5.50946	0.946084	5.67721	5e-05	0.00116361
Erc2	chr14:28435627-29291723	1.63518	3.15698	0.949102	5.57439	5e-05	0.00116361
Pdlim1	chr19:40296728-40346106	0.692948	1.34381	0.95551	2.87176	0.00015	0.00309414
Proser2	chr2:6019545-6051231	0.226396	0.441627	0.963981	2.25694	0.0003	0.00537132
Igsf9	chr1:174412343-174429008	0.268063	0.540863	1.01269	2.85928	5e-05	0.00116361
Ngef	chr1:89373403-89470445	0.240427	0.486879	1.01796	2.11908	0.0005	0.00850072
Npl	chr1:155350145-155396844	0.294104	0.598265	1.02446	1.93459	0.00395	0.0440095
Clrn1	chr3:58649136-58689134	0.378784	0.773804	1.03059	1.7962	0.00115	0.0172194
Dll3	chr7:29078573-29086804	0.909067	1.95311	1.10331	4.88802	5e-05	0.00116361
Olfr618	chr7:110745831-110746788	0.72147	1.64905	1.19263	3.63909	0.00085	0.0133722
Hes5	chr4:154335031-154336480	0.557401	1.33738	1.26262	3.33486	5e-05	0.00116361
Gpr179	chr11:97193422-97213387	0.32134	0.777894	1.27547	5.80609	5e-05	0.00116361
Pdzd3	chr9:44055394-44059547	0.182861	0.462406	1.33841	2.50433	0.0003	0.00537132
Cnih3	chr1:183282758-183390772	0.202475	0.524196	1.37236	2.53496	5e-05	0.00116361
Dmrtb1	chr4:107348894-107356767	1.19916	3.2408	1.43432	6.32448	5e-05	0.00116361
Myo5b	chr18:74602272-74931131	0.144362	0.393677	1.44732	3.90068	5e-05	0.00116361
Capg	chr6:72494384-72512977	0.169023	0.464341	1.45796	1.39391	0.00215	0.0278156
1700086L19Rik	chr12:75385262-75396937	0.287752	0.928321	1.6898	1.86379	0.0033	0.0383235
Camk2a	chr18:61085285-61147806	0.170564	0.711289	2.06012	5.46818	5e-05	0.00116361

## Sheet: Nipbl_KD
gene	locus	value_control_shRNA (FPKM)	value_Nipbl_shRNA (FPKM)	log2(fold_change)	test_stat	p_value	q_value
Lrrc32	chr7:105642731-105650340	0.451463	0.0373557	-3.59521	-4.05264	5e-05	0.000355933
Gabbr2	chr4:46676769-47004586	30.2655	3.77761	-3.00213	-13.5255	5e-05	0.000355933
Atp1b2	chr11:69413251-69419462	35.7953	4.94709	-2.85512	-14.3804	5e-05	0.000355933
Ceacam1	chr7:26161837-26351436	0.425119	0.0623462	-2.76949	-1.92933	0.00405	0.0163889
Ankrd34c	chr9:89623086-89633313	0.601799	0.0912378	-2.72158	-3.9045	5e-05	0.000355933
Cpm	chr10:117066555-117124408	1.22754	0.201352	-2.60798	-7.39763	5e-05	0.000355933
Tmem40	chr6:115679156-115712484	0.981037	0.168605	-2.54066	-2.52586	5e-05	0.000355933
Fndc1	chr17:7931432-7997839	7.493	1.28964	-2.53857	-10.2242	5e-05	0.000355933
Pex5l	chr3:32848552-33042004	1.24524	0.215392	-2.53139	-5.29087	5e-05	0.000355933
St3gal6	chr16:58470654-58523425	5.15979	0.910325	-2.50286	-8.52595	5e-05	0.000355933
Ntrk2	chr13:58907956-59231328	20.5908	3.81925	-2.43063	-11.6529	5e-05	0.000355933
Ajap1	chr4:152747329-152856939	1.58708	0.308158	-2.36463	-6.06569	5e-05	0.000355933
Cspg5	chr9:110146286-110165080	101.95	20.3855	-2.32224	-11.4761	5e-05	0.000355933
Olfml3	chr3:103539316-103541924	6.62814	1.34485	-2.30116	-8.2907	5e-05	0.000355933
Slc6a11	chr6:114081234-114199880	1.88754	0.383431	-2.29947	-7.33139	5e-05	0.000355933
Lypd1	chr1:127573572-127808791	13.5659	2.91406	-2.21888	-8.99602	5e-05	0.000355933
Frmpd1	chr4:45197777-45298808	6.89502	1.48777	-2.21241	-8.31483	5e-05	0.000355933
Scn5a	chr9:119392525-119488134	0.372465	0.0806302	-2.20771	-4.68144	5e-05	0.000355933
D5Ertd605e	chr5:148230195-148234620	1.46048	0.322261	-2.18014	-4.43057	5e-05	0.000355933
Nxph1	chr6:8900018-9198578	0.545766	0.126082	-2.11392	-3.19899	0.0006	0.00321859
Rtn4rl1	chr11:75007494-75081264	9.03145	2.16476	-2.06075	-8.76453	5e-05	0.000355933
Gpc5	chr14:115491436-116924414	0.681316	0.167168	-2.02703	-4.09172	5e-05	0.000355933
Elfn1	chr5:140383896-140450678	5.88746	1.45726	-2.01438	-7.52919	5e-05	0.000355933
Barx2	chr9:31653628-31720870	0.512383	0.131301	-1.96435	-2.93646	5e-05	0.000355933
Adamtsl3	chr7:89484203-89762958	4.50565	1.15666	-1.96177	-8.38025	5e-05	0.000355933
Pygm	chr19:6384428-6398459	5.32262	1.37303	-1.95478	-7.26996	5e-05	0.000355933
Adra1b	chr11:43588107-43649834	2.05791	0.537338	-1.93728	-5.97046	5e-05	0.000355933
Gm13889	chr2:93795966-93797257	27.8631	7.28459	-1.93544	-8.97582	5e-05	0.000355933
Galnt18	chr7:118615174-118923491	25.6518	6.83043	-1.90901	-8.74067	5e-05	0.000355933
Creg2	chr1:39675250-39708027	1.7383	0.465496	-1.90084	-6.75745	5e-05	0.000355933
Ephb1	chr9:101824457-102257023	2.10179	0.568337	-1.8868	-6.27259	5e-05	0.000355933
Isg20	chr7:86058650-86065282	0.473522	0.129377	-1.87185	-1.60157	0.0101	0.0351098
Lingo1	chr9:56466281-56533060	5.84046	1.60226	-1.86597	-7.25248	5e-05	0.000355933
Sh2d3c	chr2:32576574-32610527	0.747083	0.208659	-1.84012	-3.68225	5e-05	0.000355933
Rara	chr11:98799009-98836256	2.89194	0.814353	-1.82831	-5.46549	5e-05	0.000355933
Grin3a	chr4:49674482-49858641	11.1632	3.14447	-1.82787	-9.02503	5e-05	0.000355933
Olfr288	chr15:98016443-98025973	1.98199	0.563635	-1.81411	-5.39697	5e-05	0.000355933
Xylt1	chr7:124524492-124811144	63.5413	18.3432	-1.79245	-8.97682	5e-05	0.000355933
Lrrc3b	chr14:16190030-16271501	0.855514	0.246985	-1.79237	-3.68959	5e-05	0.000355933
Dscam	chr16:96813686-97392342	2.60753	0.755567	-1.78705	-6.78786	5e-05	0.000355933
Ier5l	chr2:30328160-30329719	28.407	8.27758	-1.77897	-8.24272	5e-05	0.000355933
Wnt4	chr4:136833549-136855416	5.28985	1.54303	-1.77746	-6.83805	5e-05	0.000355933
Sema7a	chr9:57787941-57810672	1.19683	0.351854	-1.76617	-4.70943	5e-05	0.000355933
Pf4	chr5:91201460-91202409	7.82225	2.31921	-1.75395	-6.85619	5e-05	0.000355933
Olfr287	chr15:98037401-98051487	6.44547	1.91172	-1.75342	-6.90946	5e-05	0.000355933
Hs3st1	chr5:40005173-40035870	1.77227	0.529236	-1.74361	-4.68686	5e-05	0.000355933
Rab8b	chr9:66691470-66767512	44.2916	13.258	-1.74017	-10.805	5e-05	0.000355933
Pgbd5	chr8:126892948-126957836	1.16217	0.348819	-1.73627	-4.48992	5e-05	0.000355933
Fam57b	chr7:133960398-133973733	0.715989	0.216969	-1.72245	-2.82212	5e-05	0.000355933
Dapk2	chr9:66006032-66120049	0.429635	0.130277	-1.72152	-2.45506	0.0016	0.00748425
Dusp27	chr1:168028278-168058029	0.46095	0.140394	-1.71512	-3.14235	5e-05	0.000355933
Syndig1l	chr12:86018227-86039757	1.02006	0.315259	-1.69404	-4.01247	5e-05	0.000355933
S1pr1	chr3:115413350-115417973	1.49408	0.465162	-1.68345	-5.13289	5e-05	0.000355933
Mmp19	chr10:128227965-128241426	1.22618	0.382813	-1.67946	-1.56135	0.01495	0.0483979
Orai1	chr5:123465082-123480461	38.3856	12.0008	-1.67743	-8.84103	5e-05	0.000355933
Igsf21	chr4:139582766-139802726	0.996368	0.311892	-1.67563	-3.7176	5e-05	0.000355933
Rnf152	chr1:107173493-107253287	0.906104	0.284301	-1.67226	-6.09065	5e-05	0.000355933
Sdc3	chr4:130348451-130382233	103.989	32.7511	-1.66682	-8.20321	5e-05	0.000355933
Klf4	chr4:55540008-55545347	3.21967	1.02608	-1.64977	-5.77195	5e-05	0.000355933
Adamts9	chr6:92722692-92851435	35.2217	11.2649	-1.64463	-8.61432	5e-05	0.000355933
Kit	chr5:75971011-76052746	10.8643	3.48246	-1.64142	-7.56806	5e-05	0.000355933
Sfxn5	chr6:85163044-85283416	18.7516	6.0261	-1.63772	-8.02997	5e-05	0.000355933
Sntb1	chr15:55470708-55738504	0.54223	0.174515	-1.63555	-3.04007	5e-05	0.000355933
Piezo2	chr18:63169866-63546837	0.974639	0.316653	-1.62197	-5.81641	5e-05	0.000355933
Klf2	chr8:74842960-74845553	2.24307	0.731266	-1.617	-4.90813	5e-05	0.000355933
Rgs7	chr1:176989206-177422676	25.008	8.28049	-1.5946	-7.24716	5e-05	0.000355933
Rasgrp2	chr19:6400582-6415216	1.04354	0.346885	-1.58895	-3.8081	5e-05	0.000355933
Entpd4	chr14:69955207-69984799	20.4578	6.81075	-1.58676	-7.92345	5e-05	0.000355933
S1pr2	chr9:20770395-20781237	9.30392	3.12356	-1.57465	-7.29645	5e-05	0.000355933
Fam101b	chr11:75832696-75841284	8.61334	2.89436	-1.57333	-7.32485	5e-05	0.000355933
Mfhas1	chr8:36645556-36742503	13.1113	4.43336	-1.56434	-7.53042	5e-05	0.000355933
Chst3	chr10:59644275-59682008	0.921605	0.312326	-1.56109	-4.87267	5e-05	0.000355933
Cntn3	chr6:102113299-102414661	11.239	3.81172	-1.56	-7.88854	5e-05	0.000355933
Phf19	chr2:34749274-34769496	2.50518	0.850774	-1.55807	-5.45698	5e-05	0.000355933
Pcsk5	chr19:17507321-17912122	6.08211	2.06629	-1.55753	-6.94274	5e-05	0.000355933
Vti1b	chr12:80231774-80273445	40.7474	13.9099	-1.5506	-7.05858	5e-05	0.000355933
Gpr37l1	chr1:137056826-137064258	2.50058	0.854268	-1.5495	-5.09162	5e-05	0.000355933
Gas6	chr8:13465373-13494535	10.135	3.48143	-1.5416	-6.63225	5e-05	0.000355933
Thbs1	chr2:117937657-117952869	0.47887	0.166134	-1.52729	-3.81761	5e-05	0.000355933
Kcnmb4	chr10:115854923-115910579	35.3945	12.2946	-1.5255	-7.11147	5e-05	0.000355933
Fbn1	chr2:125126329-125332174	3.27087	1.13671	-1.52481	-6.6618	5e-05	0.000355933
F3	chr3:121426454-121437970	7.24102	2.52158	-1.52187	-6.39246	5e-05	0.000355933
Adrb1	chr19:56796861-56799352	2.32295	0.811619	-1.51709	-5.14565	5e-05	0.000355933
Hrc	chr7:52590638-52594342	0.728384	0.256102	-1.50798	-3.06632	5e-05	0.000355933
Sorl1	chr9:41776571-41932372	2.85251	1.00466	-1.50552	-6.07021	5e-05	0.000355933
Cotl1	chr8:122333113-122364479	40.0912	14.1471	-1.50278	-7.58314	5e-05	0.000355933
Cspg4	chr9:56712910-56747677	0.386784	0.136527	-1.50234	-3.71459	5e-05	0.000355933
Oprl1	chr2:181449720-181455690	0.392763	0.13907	-1.49785	-2.38341	0.0001	0.000671063
Bend6	chr1:33908896-33964466	18.5503	6.60095	-1.4907	-7.57637	5e-05	0.000355933
Fgf11	chr11:69611703-69615127	8.03452	2.87193	-1.48419	-5.82036	5e-05	0.000355933
Mmp15	chr8:97876236-97898193	327.773	117.912	-1.47498	-7.2208	5e-05	0.000355933
Cdk6	chr5:3344311-3522225	1.784	0.641955	-1.47457	-4.68776	5e-05	0.000355933
Ankrd33b	chr15:31221234-31297514	0.765514	0.275574	-1.47399	-4.38586	5e-05	0.000355933
Ms4a6b	chr19:11593048-11604893	1.38523	0.499618	-1.47122	-4.16049	5e-05	0.000355933
Hlf	chr11:90197848-90252231	2.96264	1.0707	-1.46832	-6.42437	5e-05	0.000355933
Rbm24	chr13:46513668-46526468	4.37838	1.58618	-1.46484	-6.03996	5e-05	0.000355933
B3galt2	chr1:145454628-145549814	5.47214	1.98333	-1.46418	-2.90871	0.0002	0.00124576
Zfpm1	chr8:124806040-124861147	5.25992	1.91378	-1.45861	-5.45132	5e-05	0.000355933
Fam84a	chr12:14154403-14158844	6.8079	2.48298	-1.45514	-6.45914	5e-05	0.000355933
Lrp4	chr2:91297687-91354058	19.7214	7.20171	-1.45335	-6.80552	5e-05	0.000355933
Cox8b	chr7:148084840-148086345	4.60502	1.68519	-1.45029	-5.09544	0.001	0.00499959
Gad1	chr2:70327996-70440069	3.52596	1.29405	-1.44612	-4.95763	5e-05	0.000355933
Prkch	chr12:74686027-74879171	5.11602	1.89001	-1.43663	-5.89051	5e-05	0.000355933
Neto1	chr18:86564343-86671289	21.2551	7.87649	-1.43219	-7.51671	5e-05	0.000355933
Sipa1l2	chr8:127941962-128016610	44.0806	16.5638	-1.41211	-6.90951	5e-05	0.000355933
Odf3l1	chr9:56696465-56699770	10.0473	3.79297	-1.40541	-5.65671	5e-05	0.000355933
Prrx2	chr2:30700886-30736767	0.64729	0.245057	-1.4013	-2.35312	0.00245	0.0107709
Rrad	chr8:107151965-107155221	0.401853	0.152573	-1.39716	-2.16293	0.0032	0.0135637
Nrxn2	chr19:6418737-6533217	49.6159	18.8536	-1.39596	-6.66423	5e-05	0.000355933
Grik1	chr16:87896141-88290503	0.407402	0.154828	-1.39578	-2.71787	5e-05	0.000355933
Scn3b	chr9:40076800-40099203	1.46164	0.555633	-1.39539	-4.44226	5e-05	0.000355933
Eln	chr5:135178465-135223124	2.16288	0.822245	-1.39531	-5.04889	5e-05	0.000355933
Itga8	chr2:12028286-12233942	2.15085	0.8184	-1.39403	-5.39719	5e-05	0.000355933
Golt1b	chr6:142335762-142352378	28.6891	10.9716	-1.38673	-8.44798	5e-05	0.000355933
Bcam	chr7:20341486-20355881	3.9687	1.52101	-1.38363	-4.95794	5e-05	0.000355933
Fras1	chr5:96802973-97213747	9.73871	3.73499	-1.38263	-6.85094	5e-05	0.000355933
Padi2	chr4:140462274-140513817	0.488506	0.187427	-1.38205	-3.3277	5e-05	0.000355933
Pknox2	chr9:36698566-36954899	2.77244	1.06405	-1.38159	-4.45716	5e-05	0.000355933
Fzd9	chr5:135724807-135726917	25.7936	9.90018	-1.38148	-6.8345	5e-05	0.000355933
Prkcb	chr7:129432638-129777915	12.4609	4.78889	-1.37965	-7.143	5e-05	0.000355933
Ar	chrX:95345088-95512486	0.363299	0.139652	-1.37932	-2.50548	0.00025	0.0015104
Gng7	chr10:80411368-80477670	4.87681	1.87569	-1.37852	-5.11042	5e-05	0.000355933
Nell2	chr15:95049880-95359137	12.7438	4.90937	-1.37618	-6.54315	5e-05	0.000355933
Ror1	chr4:99768395-100115150	1.51073	0.583647	-1.37207	-4.37703	5e-05	0.000355933
Crim1	chr17:78599587-78775932	13.3736	5.17601	-1.36948	-7.23391	5e-05	0.000355933
Lhfpl3	chr5:22244728-22781415	7.23891	2.80244	-1.36909	-6.25999	5e-05	0.000355933
Wif1	chr10:120471059-120537698	0.800774	0.310148	-1.36844	-3.30958	5e-05	0.000355933
Astn2	chr4:65041836-66065517	10.0967	3.91782	-1.36576	-3.61978	5e-05	0.000355933
Prex1	chr2:166391844-166539332	30.0376	11.667	-1.36433	-6.68514	5e-05	0.000355933
Clic5	chr17:44325520-44417117	95.0533	36.9471	-1.36328	-7.64825	5e-05	0.000355933
Chsy3	chr18:59334993-59570990	4.73394	1.84039	-1.36303	-5.84853	5e-05	0.000355933
Esrrb	chr12:87702066-87862578	0.986838	0.384136	-1.3612	-3.75419	5e-05	0.000355933
Klf15	chr6:90412619-90425203	2.98447	1.16199	-1.36087	-4.64091	5e-05	0.000355933
Bmper	chr9:23027519-23289646	18.2843	7.11935	-1.36079	-7.10081	5e-05	0.000355933
Fam212a	chr9:107886554-107888247	6.02189	2.34635	-1.3598	-5.00761	5e-05	0.000355933
Pcsk6	chr7:73007021-73195272	16.6211	6.48312	-1.35825	-6.51255	5e-05	0.000355933
Cebpb	chr2:167514414-167515918	2.57559	1.00576	-1.35662	-4.11803	5e-05	0.000355933
Krt28	chr11:99226320-99236217	0.557054	0.217614	-1.35605	-2.27103	0.0008	0.00412803
Smoc2	chr17:14416512-14541797	0.382754	0.149657	-1.35476	-2.36888	0.0001	0.000671063
Megf10	chr18:57292743-57457121	1.24581	0.490125	-1.34586	-5.03272	5e-05	0.000355933
Efhd1	chr1:89160938-89207366	3.34143	1.31517	-1.34521	-4.86268	5e-05	0.000355933
Fam46a	chr9:85214045-85220757	5.33314	2.10728	-1.33961	-6.22424	5e-05	0.000355933
Scn1b	chr7:31901542-31911964	56.5535	22.4209	-1.33477	-7.16802	5e-05	0.000355933
Olfml2b	chr1:172574662-172612920	6.85611	2.72284	-1.33228	-5.52603	5e-05	0.000355933
Tmem145	chr7:26091126-26101214	0.410294	0.163097	-1.33092	-2.44064	0.00095	0.00479935
Ctxn3	chr18:57628139-57637788	0.620872	0.24737	-1.32763	-2.56673	0.00145	0.00685977
F730043M19Rik	chr12:33796575-33832451	3.52385	1.4058	-1.32577	-4.55603	5e-05	0.000355933
Itga9	chr9:118515826-118810121	48.2189	19.2587	-1.32409	-6.61944	5e-05	0.000355933
Car6	chr4:149561124-149575244	1.95983	0.783366	-1.32297	-3.60305	5e-05	0.000355933
Kcnc4	chr3:107241220-107261816	1.89029	0.755628	-1.32286	-4.40266	5e-05	0.000355933
Plxnd1	chr6:115904828-115945023	28.8682	11.5636	-1.31989	-6.47684	5e-05	0.000355933
B9d1	chr11:61318673-61326429	3.63016	1.45613	-1.3179	-4.20766	5e-05	0.000355933
Prr5l	chr2:101554441-101679137	4.85259	1.94931	-1.31579	-5.59777	5e-05	0.000355933
1700058G18Rik	chr10:115854923-115910579	10.9064	4.39023	-1.31281	-2.21462	5e-05	0.000355933
Mob3b	chr4:34896322-35104733	0.893395	0.364483	-1.29345	-4.37091	5e-05	0.000355933
Il33	chr19:29999603-30035205	2.92148	1.19564	-1.28892	-4.52865	5e-05	0.000355933
Matn2	chr15:34236435-34365995	8.41231	3.44515	-1.28793	-5.67168	5e-05	0.000355933
Tle2	chr10:81038031-81053590	33.7959	13.8527	-1.28668	-5.79579	5e-05	0.000355933
Epas1	chr17:87153203-87232750	4.20001	1.72181	-1.28647	-5.13878	5e-05	0.000355933
Phyhipl	chr10:69903415-70062039	21.2057	8.69556	-1.2861	-4.9728	5e-05	0.000355933
Hivep3	chr4:119487282-119808016	1.65187	0.677398	-1.28602	-4.5878	5e-05	0.000355933
Glt25d2	chr1:154246996-154357825	37.0195	15.1831	-1.28581	-6.84517	5e-05	0.000355933
Setbp1	chr18:78947116-79306130	2.59292	1.06537	-1.28323	-5.35637	5e-05	0.000355933
Trpc3	chr3:36519403-36589089	2.80351	1.15216	-1.28289	-5.01276	5e-05	0.000355933
Sod3	chr5:52755042-52760977	10.1033	4.15555	-1.28171	-5.49621	5e-05	0.000355933
Igsf11	chr16:38902457-39027270	3.49638	1.44056	-1.27923	-5.00616	5e-05	0.000355933
2610035D17Rik	chr11:112905219-113063152	2.95128	1.21672	-1.27834	-4.56611	5e-05	0.000355933
Sorcs2	chr5:36359829-36740788	14.3735	5.93294	-1.2766	-5.93912	5e-05	0.000355933
Npnt	chr3:132545658-132613255	17.723	7.32824	-1.27409	-5.89154	5e-05	0.000355933
Ier3	chr17:35958657-35959856	9.36634	3.87734	-1.27242	-5.64498	5e-05	0.000355933
Gsc	chr12:105709418-105711446	2.85256	1.18398	-1.26862	-3.93679	5e-05	0.000355933
Rasl10b	chr11:83223573-83234540	2.13848	0.891237	-1.2627	-4.30625	5e-05	0.000355933
Id2	chr12:25778663-25780957	26.8239	11.205	-1.25938	-6.86171	5e-05	0.000355933
Inhbb	chr1:121312041-121318825	9.80065	4.09586	-1.25871	-5.98164	5e-05	0.000355933
Npr1	chr3:90254513-90269788	2.06031	0.862674	-1.25598	-4.41409	5e-05	0.000355933
Kcnj12	chr11:60836065-60886769	1.163	0.48774	-1.25367	-3.82914	5e-05	0.000355933
Creb3l1	chr2:91822484-91864327	1.31013	0.549572	-1.25333	-3.09584	5e-05	0.000355933
Arhgef19	chr4:140798798-140813477	1.13978	0.478247	-1.25293	-3.55139	5e-05	0.000355933
Ntn1	chr11:68022865-68200328	112.513	47.5546	-1.24244	-6.40696	5e-05	0.000355933
AI848285	chr15:82037381-82043245	0.897667	0.379996	-1.2402	-2.84455	5e-05	0.000355933
Parm1	chr5:91946725-92053022	10.8187	4.58035	-1.24	-5.42678	5e-05	0.000355933
Ksr1	chr11:78828302-78959856	3.4525	1.46533	-1.23641	-4.51386	5e-05	0.000355933
Tgfb2	chr1:188447064-188529871	8.05592	3.42893	-1.23229	-5.98295	5e-05	0.000355933
Lrrn4	chr2:132694251-132706598	5.34973	2.27721	-1.2322	-5.18944	5e-05	0.000355933
Ung	chr5:114580443-114589330	19.8087	8.44677	-1.22966	-5.54379	5e-05	0.000355933
Rerg	chr6:137003345-137119017	0.824393	0.351974	-1.22786	-2.67909	5e-05	0.000355933
Mn1	chr5:111847185-111886045	0.861096	0.368115	-1.22602	-3.71789	5e-05	0.000355933
Tmem100	chr11:89891661-89897819	2.20081	0.942726	-1.22313	-3.97136	5e-05	0.000355933
Pnpla3	chr15:83998245-84019951	1.46854	0.629336	-1.22248	-4.36024	5e-05	0.000355933
Nkd2	chr13:73956775-73985079	0.911917	0.391647	-1.21935	-3.23639	5e-05	0.000355933
Enho	chr4:41516826-41587335	12.3182	5.30387	-1.21568	-4.18717	5e-05	0.000355933
Lrrtm3	chr10:62892845-64466415	1.59884	0.689178	-1.21408	-4.01416	5e-05	0.000355933
Sema3f	chr9:107583832-107612806	1.34026	0.578281	-1.21267	-3.74583	5e-05	0.000355933
St8sia1	chr6:142762750-142912972	15.3085	6.61548	-1.21041	-6.72571	5e-05	0.000355933
Wnt7b	chr15:85365866-85424138	5.27746	2.28162	-1.20978	-4.87051	5e-05	0.000355933
Tns1	chr1:73956804-74171021	1.45265	0.628308	-1.20915	-4.51136	5e-05	0.000355933
Ada	chr2:163552306-163575975	1.52799	0.66257	-1.20549	-2.78483	5e-05	0.000355933
Rasa3	chr8:13567217-13677587	129.525	56.1937	-1.20475	-6.04044	5e-05	0.000355933
Mras	chr9:99285838-99337131	10.6616	4.637	-1.20116	-5.47136	5e-05	0.000355933
Bambi	chr18:3507954-3516402	1.87994	0.819311	-1.1982	-4.87738	5e-05	0.000355933
5430435G22Rik	chr1:133585271-133610041	1.05863	0.462455	-1.19481	-3.23723	5e-05	0.000355933
Tnfaip8l1	chr17:56301913-56313378	2.64964	1.15832	-1.19377	-4.22365	5e-05	0.000355933
Nox4	chr7:94395304-94547116	1.8634	0.814784	-1.19345	-4.68891	5e-05	0.000355933
Serpina3n	chr12:105644917-105652539	1.66956	0.730238	-1.19303	-3.48056	5e-05	0.000355933
Lbx1	chr19:45308217-45309726	2.43018	1.06456	-1.1908	-3.30388	0.00015	0.000962666
Lalba	chr15:98310830-98313114	2.02076	0.885387	-1.19052	-3.04514	0.0003	0.00176559
Aldh1a7	chr19:20767442-20802046	1.82552	0.800307	-1.18969	-3.85252	5e-05	0.000355933
Gpr124	chr8:28196312-28233908	2.59964	1.13993	-1.18937	-4.65807	5e-05	0.000355933
Blvrb	chr7:28232996-28251000	23.5409	10.3426	-1.18657	-5.52339	5e-05	0.000355933
Syt7	chr19:10463579-10527671	4.72776	2.08345	-1.18218	-4.84445	5e-05	0.000355933
Celf4	chr18:25636120-25912484	0.338151	0.149056	-1.18182	-2.0173	0.0001	0.000671063
Syt6	chr3:103379204-103449490	1.18472	0.5223	-1.1816	-3.32517	5e-05	0.000355933
Tsc22d3	chrX:137074067-137135061	7.41492	3.27296	-1.17983	-4.72773	5e-05	0.000355933
Nkx2-2	chr2:147003281-147157417	2.13716	0.94346	-1.17966	-3.40788	5e-05	0.000355933
Cplx1	chr5:108947572-108979046	0.702115	0.310141	-1.17878	-2.57262	0.00015	0.000962666
Cntn1	chr15:91881595-92172398	66.3688	29.3332	-1.17797	-6.40872	5e-05	0.000355933
Plvap	chr8:74021651-74035668	6.71876	2.96977	-1.17785	-4.68724	5e-05	0.000355933
Timp4	chr6:115084919-115232644	52.2162	23.1425	-1.17395	-4.09182	5e-05	0.000355933
Meox1	chr11:101738823-101755668	1.10457	0.490552	-1.17101	-2.98339	5e-05	0.000355933
Dab2	chr15:6249788-6390709	5.81687	2.58666	-1.16915	-5.26503	5e-05	0.000355933
Arap1	chr7:108496582-108561100	20.9906	9.33555	-1.16894	-5.42757	5e-05	0.000355933
Pcx	chr19:4510471-4621752	10.0917	4.49005	-1.16836	-3.54293	5e-05	0.000355933
Pstpip2	chr18:78033288-78121618	11.3021	5.03686	-1.16599	-5.11114	5e-05	0.000355933
Smpd3	chr8:108776447-108861888	1.20292	0.536593	-1.16464	-3.81212	5e-05	0.000355933
Slc4a4	chr5:89316284-89668681	18.5957	8.31029	-1.162	-6.29073	5e-05	0.000355933
Abcb6	chr1:75168214-75176857	25.0978	11.2334	-1.15976	-6.01129	5e-05	0.000355933
Irx1	chr13:72095679-72101171	5.72487	2.5632	-1.1593	-4.41391	5e-05	0.000355933
Dok7	chr5:35399732-35430480	7.81212	3.49783	-1.15926	-4.88931	5e-05	0.000355933
Lrrn2	chr1:134776931-134836582	18.033	8.07947	-1.15831	-5.49385	5e-05	0.000355933
Nptx1	chr11:119400032-119409134	216.922	97.2703	-1.1571	-5.88791	5e-05	0.000355933
Slc6a9	chr4:117507862-117545075	17.0337	7.63946	-1.15684	-5.44036	5e-05	0.000355933
Ssc5d	chr7:4877445-4896399	1.288	0.578457	-1.15485	-3.51779	5e-05	0.000355933
Nipbl	chr15:8241224-8394463	21.8485	9.81637	-1.15428	-6.01282	5e-05	0.000355933
Tgfa	chr6:86145244-86225443	4.70722	2.11525	-1.15405	-4.92129	5e-05	0.000355933
Ptchd2	chr4:147610965-147662074	0.399589	0.179716	-1.1528	-3.25407	5e-05	0.000355933
Htra3	chr5:35994681-36022431	0.541102	0.244333	-1.14705	-2.2607	0.0002	0.00124576
Kcnc1	chr7:53651837-53694074	76.4615	34.5273	-1.147	-5.60918	5e-05	0.000355933
Unc13a	chr8:74150611-74195656	1.1535	0.521702	-1.14472	-3.87645	5e-05	0.000355933
Homer2	chr7:88745366-88851811	5.19391	2.35554	-1.14076	-5.79648	5e-05	0.000355933
Rep15	chr6:146981058-146982040	0.876528	0.398758	-1.13629	-2.31442	0.0046	0.0182592
Efnb2	chr8:8617438-8660773	10.325	4.70068	-1.1352	-5.55463	5e-05	0.000355933
Kif21b	chr1:138027977-138074591	7.73595	3.5225	-1.13498	-5.12689	5e-05	0.000355933
Akap12	chr10:5987069-6080212	278.688	126.933	-1.13458	-5.09767	5e-05	0.000355933
Gm1045	chr5:92416498-92424343	0.853934	0.389655	-1.13193	-2.10355	0.01435	0.0467947
Zmpste24	chr4:120731842-120770848	39.1588	17.8714	-1.13169	-7.12741	5e-05	0.000355933
Eps8	chr6:137425765-137597806	28.3858	12.9562	-1.13152	-5.66004	5e-05	0.000355933
Fn1	chr1:71632046-71699808	23.4329	10.6983	-1.13115	-5.25413	5e-05	0.000355933
Gpr56	chr8:97501008-97538108	166.573	76.0539	-1.13106	-5.57026	5e-05	0.000355933
Pim3	chr15:88692623-88696156	9.60368	4.38574	-1.13077	-5.15062	5e-05	0.000355933
Gpr146	chr5:139835692-139936488	2.17738	0.994704	-1.13025	-2.16525	0.00085	0.00435251
Pid1	chr1:84032867-84281220	35.5158	16.235	-1.12935	-6.33424	5e-05	0.000355933
Xkr5	chr8:18932728-18950973	2.12252	0.971287	-1.12781	-3.47733	5e-05	0.000355933
Ptprm	chr17:67016187-67703799	12.6491	5.79244	-1.1268	-5.31096	5e-05	0.000355933
Zfp467	chr6:48377690-48395824	9.80609	4.49154	-1.12647	-2.51093	5e-05	0.000355933
Tnr	chr1:161453899-161855053	1.6006	0.733212	-1.12631	-3.93943	5e-05	0.000355933
Mt3	chr8:96676506-96678048	15.4225	7.06609	-1.12606	-5.8973	5e-05	0.000355933
Megf11	chr9:64233432-64557012	0.459912	0.211419	-1.12125	-2.62344	5e-05	0.000355933
Prdm1	chr10:44156980-44178493	1.58357	0.728406	-1.12036	-4.14153	5e-05	0.000355933
Pdgfa	chr5:139452928-139470907	35.2424	16.2354	-1.11817	-5.76652	5e-05	0.000355933
Lmo2	chr2:103798151-103822035	0.787528	0.363356	-1.11595	-1.98493	0.00115	0.00563734
Prr5	chr15:84511427-84534103	4.276	1.97376	-1.11532	-4.18201	5e-05	0.000355933
Rims3	chr4:120550473-120564165	0.74775	0.345526	-1.11376	-1.95843	0.0069	0.0256812
Pmp22	chr11:62945011-62973048	65.3788	30.2412	-1.11231	-6.50218	5e-05	0.000355933
Zbtb7c	chr18:75979831-76308218	10.9621	5.07401	-1.11132	-4.84123	5e-05	0.000355933
Scpep1	chr11:88767241-88816756	24.2215	11.2277	-1.10923	-5.05905	5e-05	0.000355933
AI597468	chr10:84565371-84580492	15.2272	7.06464	-1.10796	-7.06293	5e-05	0.000355933
Chst2	chr9:95301344-95307689	23.3138	10.8267	-1.10658	-5.98773	5e-05	0.000355933
Hfe	chr13:23795709-23802680	1.65304	0.768915	-1.10422	-3.17203	5e-05	0.000355933
Ankrd9	chr12:112213562-112217231	2.93227	1.36456	-1.10358	-3.99593	5e-05	0.000355933
Tns3	chr11:8331654-8564538	30.8808	14.3812	-1.10252	-5.58122	5e-05	0.000355933
Lmcd1	chr6:112223751-112280417	8.88474	4.13916	-1.10199	-4.04815	5e-05	0.000355933
Dusp4	chr8:35870663-35882948	13.2508	6.1875	-1.09865	-5.2321	5e-05	0.000355933
Pip4k2a	chr2:18763882-18919748	24.1407	11.3087	-1.09403	-5.89182	5e-05	0.000355933
Loxl3	chr6:82984217-83004565	2.96108	1.38726	-1.09389	-2.27745	0.0003	0.00176559
Asrgl1	chr19:9186208-9210056	27.285	12.841	-1.08735	-5.66806	5e-05	0.000355933
Mlkl	chr8:113835699-113861803	1.22416	0.576512	-1.08637	-2.75596	0.0001	0.000671063
Nav1	chr1:137331156-137481932	30.272	14.2647	-1.08553	-5.51784	5e-05	0.000355933
Camk1g	chr1:195172539-195196476	3.12319	1.47201	-1.08523	-3.84683	5e-05	0.000355933
Ccnd1	chr7:152115835-152125830	521.073	246.162	-1.08187	-5.66099	5e-05	0.000355933
Rnd2	chr11:101329651-101332620	51.0153	24.1111	-1.08123	-6.51018	5e-05	0.000355933
Man1a	chr10:53625838-53795602	0.666001	0.314951	-1.0804	-3.05714	5e-05	0.000355933
Tspan7	chrX:10062241-10173730	74.7448	35.3516	-1.0802	-6.37927	5e-05	0.000355933
Tnfrsf21	chr17:43153503-43226137	107.321	50.7886	-1.07936	-5.83668	5e-05	0.000355933
Apoe	chr7:20281592-20284515	6.48176	3.07122	-1.07757	-4.01994	5e-05	0.000355933
Rell1	chr5:64300136-64360136	17.0851	8.10009	-1.07673	-5.7623	5e-05	0.000355933
Hlx	chr1:186551023-186556372	39.2054	18.5917	-1.07639	-5.36369	5e-05	0.000355933
Kcnj4	chr15:79314143-79335671	1.3275	0.629615	-1.07616	-2.96441	5e-05	0.000355933
Rab3il1	chr19:10092717-10110076	1.07738	0.512428	-1.0721	-2.78765	5e-05	0.000355933
Unc5b	chr10:60225342-60294329	1.46988	0.699565	-1.07116	-3.75496	5e-05	0.000355933
Stk10	chr11:32433265-32524595	11.863	5.65496	-1.06888	-4.81483	5e-05	0.000355933
Pllp	chr8:97198794-97220142	1.08846	0.519061	-1.06831	-2.95137	0.0001	0.000671063
Slc12a5	chr2:164793487-164825231	0.493965	0.23609	-1.06507	-2.90066	5e-05	0.000355933
Itga1	chr13:115748288-115892172	8.92241	4.26693	-1.06423	-3.84045	5e-05	0.000355933
Sorcs1	chr19:50217790-50753136	32.7842	15.6924	-1.06294	-5.15441	5e-05	0.000355933
Disp2	chr2:118605454-118620911	2.99909	1.43596	-1.06251	-4.51291	5e-05	0.000355933
Axl	chr7:26541518-26573752	3.33502	1.59729	-1.06207	-4.07552	5e-05	0.000355933
Pgf	chr12:86507588-86518263	1.52181	0.731214	-1.05742	-2.16209	0.0002	0.00124576
Grb14	chr2:64750539-64860823	37.5689	18.0654	-1.05631	-5.59841	5e-05	0.000355933
E2f8	chr7:56121798-56136411	19.0518	9.17418	-1.05428	-5.05479	5e-05	0.000355933
Bicc1	chr10:70387847-70622382	14.181	6.838	-1.05231	-4.78688	5e-05	0.000355933
D7Ertd443e	chr7:141457944-141568511	0.687055	0.331349	-1.05207	-2.18749	0.0001	0.000671063
Arhgef10l	chr4:140070399-140221820	11.1399	5.37661	-1.05096	-4.51373	5e-05	0.000355933
Lbh	chr17:73267644-73291286	56.7254	27.4197	-1.04878	-6.09988	5e-05	0.000355933
Ptp4a3	chr15:73553574-73589196	22.3614	10.8171	-1.0477	-5.11179	5e-05	0.000355933
Epb4.1l4a	chr18:33955980-34166860	3.57587	1.73052	-1.04709	-4.17427	5e-05	0.000355933
Ppp1r3c	chr19:36806220-36811094	9.22027	4.46881	-1.04492	-5.06602	5e-05	0.000355933
Cmtm5	chr14:55555306-55558114	7.49316	3.63539	-1.04347	-3.32872	5e-05	0.000355933
Gpr31b	chr17:13244186-13245146	0.670486	0.325487	-1.04261	-1.89945	0.0151	0.0487656
Chi3l1	chr1:136078980-136086608	0.776201	0.377182	-1.04117	-2.30316	0.0007	0.00367332
Rtkn2	chr10:67442345-67506612	12.4684	6.06229	-1.04034	-5.20482	5e-05	0.000355933
Lrp1	chr10:126975213-127058204	58.08	28.2536	-1.0396	-4.93659	5e-05	0.000355933
Fam49a	chr12:12268944-12399281	14.1492	6.88583	-1.03902	-5.48659	5e-05	0.000355933
Plekhg1	chr10:6379238-6606164	11.4811	5.59266	-1.03765	-5.0041	5e-05	0.000355933
Ldlrad4	chr18:68092910-68415203	25.5339	12.4516	-1.03608	-5.12694	5e-05	0.000355933
Csrp1	chr1:137625773-137648806	22.6085	11.0256	-1.03601	-5.22319	5e-05	0.000355933
Fnbp1	chr2:30881725-30997528	50.809	24.783	-1.03573	-4.83305	5e-05	0.000355933
Pwwp2b	chr7:146434380-146453152	0.959185	0.468383	-1.03412	-2.41181	0.0001	0.000671063
Cntfr	chr4:41604528-41644123	7.79234	3.80569	-1.0339	-3.60452	5e-05	0.000355933
Prkg2	chr5:99358791-99466098	0.916211	0.448282	-1.03127	-3.3295	5e-05	0.000355933
Gab2	chr7:104230260-104457461	17.3091	8.48528	-1.0285	-4.91381	5e-05	0.000355933
Ntrk3	chr7:85336999-85722724	8.53442	4.18813	-1.02699	-4.44927	5e-05	0.000355933
Srgap3	chr6:112667965-112897260	26.5492	13.0426	-1.02543	-5.21372	5e-05	0.000355933
Sh3pxd2a	chr19:47334663-47538901	2.74647	1.34985	-1.02478	-4.34567	5e-05	0.000355933
Ildr2	chr1:168184269-168246963	2.77802	1.36797	-1.02202	-4.54056	5e-05	0.000355933
Pvrl1	chr9:43552658-43615544	7.2342	3.58152	-1.01426	-4.40975	5e-05	0.000355933
Cd93	chr2:148262386-148269271	19.4705	9.64803	-1.01298	-5.3476	5e-05	0.000355933
Sphk1	chr11:116393224-116397989	0.457556	0.226827	-1.01236	-1.39843	0.0043	0.01721
Adamts14	chr10:60659859-60736186	2.05236	1.01797	-1.01159	-3.6008	5e-05	0.000355933
Pcdh1	chr18:38356347-38369416	4.23033	2.10283	-1.00844	-3.91442	5e-05	0.000355933
Mvd	chr8:124957495-124967322	36.6785	18.2326	-1.00841	-4.39739	5e-05	0.000355933
Megf6	chr4:153544821-153649830	29.7697	14.8004	-1.0082	-5.0568	5e-05	0.000355933
Sox3	chrX:58144540-58146605	27.4521	13.6527	-1.00773	-5.08937	5e-05	0.000355933
2810410L24Rik	chr11:120047963-120051170	2.56692	1.27684	-1.00746	-3.25236	5e-05	0.000355933
Adrbk2	chr5:113339497-113444534	9.12891	4.54508	-1.00614	-4.27661	5e-05	0.000355933
Klf5	chr14:99697909-99712628	1.33549	0.665808	-1.00419	-2.66506	5e-05	0.000355933
Swsap1	chr9:21760196-21762714	8.17133	4.07397	-1.00413	-4.52044	5e-05	0.000355933
Nfic	chr10:80858935-80889918	20.2746	10.117	-1.00289	-4.55332	5e-05	0.000355933
Cntn4	chr6:105627738-106649299	0.462618	0.230985	-1.00202	-2.40522	0.0002	0.00124576
Fgfr2	chr7:137305964-137410322	3.14364	1.56978	-1.00187	-3.98172	5e-05	0.000355933
Cd248	chr19:5068077-5070639	1.17658	0.588653	-0.999112	-2.75868	5e-05	0.000355933
Ptgfrn	chr3:100844158-100914089	8.02308	4.0175	-0.997859	-4.66778	5e-05	0.000355933
Plod1	chr4:147283861-147310885	66.8284	33.6029	-0.991874	-5.04123	5e-05	0.000355933
Pkdcc	chr17:83614622-83624409	13.7218	6.90537	-0.990678	-4.69986	5e-05	0.000355933
Pacsin1	chr17:27792626-27848051	0.424782	0.213783	-0.990574	-1.43802	0.0074	0.0272229
Agps	chr2:75670233-75769407	15.2056	7.65503	-0.99012	-6.15422	5e-05	0.000355933
Gfpt2	chr11:49607656-49652122	71.146	35.8215	-0.989957	-5.37778	5e-05	0.000355933
Orai2	chr5:136623331-136646526	8.35862	4.21075	-0.989189	-4.401	5e-05	0.000355933
Dhrs7c	chr11:67611772-67629504	0.64001	0.322649	-0.988127	-1.83647	0.01125	0.0381936
Tmem121	chr12:114424113-114427733	13.0905	6.60182	-0.987581	-4.77947	5e-05	0.000355933
Galnt10	chr11:57458943-57601002	35.3168	17.8175	-0.98706	-5.0699	5e-05	0.000355933
Hspg2	chr4:137024717-137126545	20.1744	10.1841	-0.986211	-4.59277	5e-05	0.000355933
Nrp1	chr8:130882972-131029375	9.75877	4.93188	-0.984561	-3.97543	5e-05	0.000355933
Slc25a45	chr19:5878465-5885768	0.789173	0.398833	-0.984557	-2.20393	0.0005	0.00275068
Sspn	chr6:145882666-145913745	11.9576	6.05304	-0.982191	-5.12216	5e-05	0.000355933
Extl1	chr4:133912287-133928462	0.537273	0.272076	-0.981642	-2.51406	0.0002	0.00124576
Camk2b	chr11:5869668-5965751	97.8599	49.5693	-0.981272	-4.80924	5e-05	0.000355933
Mboat1	chr13:30228358-30338563	0.755882	0.383142	-0.980281	-2.70018	0.0002	0.00124576
Phlda1	chr10:110943341-110945705	29.6196	15.0365	-0.978077	-4.64404	5e-05	0.000355933
Zfp36l2	chr17:84583268-84587287	55.4166	28.1439	-0.977496	-5.63121	5e-05	0.000355933
Vldlr	chr19:27291509-27328721	12.7184	6.46331	-0.976572	-5.37391	5e-05	0.000355933
Abca9	chr11:109962135-110029467	2.74525	1.39516	-0.976504	-4.44756	5e-05	0.000355933
Sdc1	chr12:8778201-8800493	27.9813	14.2369	-0.974824	-5.01477	5e-05	0.000355933
Zdhhc14	chr17:5492599-5753891	1.90459	0.969489	-0.974184	-3.35055	5e-05	0.000355933
Insig1	chr5:28397951-28405202	148.476	75.6025	-0.973721	-6.07647	5e-05	0.000355933
Drp2	chrX:130939318-130991112	0.431299	0.219876	-0.971994	-2.80881	5e-05	0.000355933
Tmem158	chr9:123168174-123169907	11.2704	5.75215	-0.970368	-4.8228	5e-05	0.000355933
Gpr50	chrX:68916941-68921264	0.67325	0.344569	-0.966351	-2.16416	0.00265	0.0115449
C1qtnf5,Mfrp	chr9:43909852-43917270	1.55093	0.794829	-0.964422	-2.02114	0.0004	0.002271
Aes	chr10:81022188-81029116	416.945	213.706	-0.964227	-4.44348	5e-05	0.000355933
Slc16a9	chr10:69708023-69748699	0.657574	0.337133	-0.963835	-2.85921	0.00035	0.00202332
Mapk8ip2	chr15:89284341-89292878	0.563637	0.289329	-0.962059	-2.34599	0.00025	0.0015104
Pola1	chrX:90550104-90877494	24.3084	12.4866	-0.961076	-5.41826	5e-05	0.000355933
St3gal5	chr6:72047606-72104564	6.85402	3.52578	-0.95901	-3.85916	5e-05	0.000355933
Wbscr17	chr5:131350820-131783392	2.89489	1.49087	-0.957353	-3.7679	5e-05	0.000355933
Fam114a1	chr5:65361313-65433140	4.53449	2.33669	-0.956472	-3.57243	5e-05	0.000355933
Notch3	chr17:32257837-32303797	13.5498	6.9851	-0.955923	-4.74055	5e-05	0.000355933
Fanci	chr7:86537223-86611159	17.2819	8.91328	-0.955235	-2.43538	5e-05	0.000355933
Runx2	chr17:44632935-45256233	0.854166	0.440714	-0.954674	-1.78225	0.00315	0.0134036
Tram2	chr1:20991477-21069306	6.02384	3.10917	-0.954153	-3.98798	5e-05	0.000355933
Gpr162	chr6:124808462-124813935	7.39	3.81868	-0.952501	-4.04544	5e-05	0.000355933
Adamts17	chr7:73984620-74297511	0.790106	0.409558	-0.947979	-2.8793	5e-05	0.000355933
Neurl1a	chr19:47253309-47333931	5.3921	2.79656	-0.947193	-3.84347	5e-05	0.000355933
Plcb1	chr2:134611899-135300994	4.06832	2.11135	-0.946263	-4.30542	5e-05	0.000355933
Atp1a2	chr1:174201839-174228195	5.06604	2.63037	-0.945593	-4.23615	5e-05	0.000355933
Ncan	chr8:72616983-72644743	85.8199	44.57	-0.945238	-4.62966	5e-05	0.000355933
Trp53i11	chr2:93027740-93041914	161.646	84.0258	-0.943937	-4.9904	5e-05	0.000355933
Nos1ap	chr1:172247626-172519980	4.11724	2.14219	-0.942591	-2.92411	5e-05	0.000355933
Fgfrl1	chr5:109123247-109135969	66.2452	34.4845	-0.941868	-4.45887	5e-05	0.000355933
Myrip	chr9:120213190-120383952	2.39897	1.24963	-0.940913	-3.4957	5e-05	0.000355933
Atp10a	chr7:65913571-66084796	3.56353	1.85657	-0.940669	-4.04188	5e-05	0.000355933
Rtn4rl2	chr2:84712102-84726849	1.61808	0.84348	-0.939859	-2.64867	0.0003	0.00176559
Serpinb8	chr1:109486582-109505555	1.06588	0.555729	-0.939596	-1.54035	0.0085	0.0305155
Itpka	chr2:119568072-119576989	0.641307	0.334853	-0.937487	-1.93161	0.0022	0.00983678
Mfap4	chr11:61298945-61302206	0.814683	0.425706	-0.936382	-2.1133	0.0023	0.0102233
Metrn	chr17:25931515-25933990	348.168	182.027	-0.935633	-5.48297	5e-05	0.000355933
Csgalnact1	chr8:70880679-71259045	11.0625	5.78806	-0.934524	-4.63295	5e-05	0.000355933
E130012A19Rik	chr11:97488700-97491030	2.8533	1.49374	-0.933704	-3.26575	5e-05	0.000355933
Isoc2a	chr7:4828654-4847318	10.1416	5.31617	-0.931834	-4.05538	5e-05	0.000355933
Ltbp3	chr19:5740903-5771401	26.927	14.1173	-0.93159	-3.42567	5e-05	0.000355933
Sirpa	chr2:129418574-129457964	22.7808	11.9459	-0.931308	-4.34716	5e-05	0.000355933
Kcnq5	chr1:21388483-21952023	4.59944	2.41207	-0.931184	-4.26815	5e-05	0.000355933
Nacc2	chr2:25911055-25978331	23.8421	12.5124	-0.930158	-4.67531	5e-05	0.000355933
Ptprj	chr2:90269912-90420804	19.1622	10.0714	-0.927995	-4.21714	5e-05	0.000355933
Sapcd2	chr2:25227840-25233733	16.3441	8.59316	-0.927512	-4.57722	5e-05	0.000355933
Dusp7	chr9:106270962-106278054	24.4512	12.8601	-0.927006	-4.80855	5e-05	0.000355933
Plcl1	chr1:55462789-55811129	5.94248	3.13206	-0.923955	-4.81757	5e-05	0.000355933
Mdfi	chr17:47952276-47971640	2.1675	1.14314	-0.923035	-2.33449	5e-05	0.000355933
Sh3kbp1	chrX:156065339-156413849	9.72	5.13006	-0.921981	-4.34878	5e-05	0.000355933
Sept8	chr11:53333237-53357598	47.6556	25.1523	-0.921955	-4.62404	5e-05	0.000355933
Polr3k	chr2:181599064-181605531	51.0231	26.9383	-0.921491	-5.84817	5e-05	0.000355933
Slc29a1	chr17:45722148-45736552	65.55	34.671	-0.918864	-4.7984	5e-05	0.000355933
Ednrb	chr14:104213831-104243693	1.32796	0.702781	-0.918066	-3.13875	5e-05	0.000355933
Sipa1	chr19:5651184-5663707	8.80246	4.66261	-0.916769	-3.70564	5e-05	0.000355933
Reep6	chr10:79792889-79799186	10.059	5.33955	-0.913693	-3.31333	5e-05	0.000355933
Emilin1	chr5:31216158-31223646	25.2135	13.392	-0.912829	-4.26106	5e-05	0.000355933
Hcn2	chr10:79179378-79198853	1.59083	0.845256	-0.912322	-3.08588	5e-05	0.000355933
Csrnp1	chr9:119880283-119893776	0.843589	0.448499	-0.911436	-2.51936	0.00025	0.0015104
Kank1	chr19:25311691-25508986	3.40688	1.8115	-0.911267	-3.68972	5e-05	0.000355933
Hmcn1	chr1:152409631-152840565	30.9457	16.4545	-0.911257	-4.73198	5e-05	0.000355933
Plekho2	chr9:65402190-65427841	10.2281	5.4419	-0.910363	-4.04612	5e-05	0.000355933
Adora2b	chr11:62062485-62079954	0.940624	0.500598	-0.909967	-2.4103	0.001	0.00499959
Camk1	chr6:113276969-113293916	40.2499	21.445	-0.908345	-3.36049	5e-05	0.000355933
Kcnd3	chr3:105251107-105476920	75.9853	40.4922	-0.908077	-2.87286	5e-05	0.000355933
AI480653	chr16:30955588-31081518	15.9554	8.50432	-0.907775	-4.55485	5e-05	0.000355933
Sema5a	chr15:32174567-32626096	1.87096	0.997453	-0.907456	-4.08226	5e-05	0.000355933
Gal3st3	chr19:5298330-5308739	6.95196	3.71199	-0.905229	-3.99669	5e-05	0.000355933
Suox	chr10:128106942-128110974	6.66671	3.56084	-0.904759	-3.99905	5e-05	0.000355933
Cenpm	chr15:82064205-82075177	33.4202	17.8514	-0.904684	-3.81771	5e-05	0.000355933
Gpr158	chr2:21289193-21752169	0.982919	0.525126	-0.904411	-3.21501	5e-05	0.000355933
Aspdh	chr7:51720804-51723121	1.36244	0.730157	-0.899917	-2.13718	0.00295	0.012705
Socs3	chr11:117827400-117830680	0.54133	0.290183	-0.899546	-1.99572	0.0011	0.00542754
Rnaset2b	chr17:8321455-8340697	2.6264	1.40959	-0.897812	-2.19809	0.0003	0.00176559
Espn	chr4:151494984-151526316	1.80676	0.969828	-0.897607	-1.85179	0.0004	0.002271
Six3	chr17:86020173-86025531	0.556717	0.29894	-0.89709	-2.42183	0.00045	0.00251812
Tor1aip1	chr1:157851728-157915989	37.1955	19.9753	-0.896912	-2.36386	0.00035	0.00202332
Gria4	chr9:4417892-4796234	34.1899	18.3921	-0.894487	-4.59708	5e-05	0.000355933
1700056E22Rik	chr1:185856910-185857877	0.836268	0.449931	-0.89426	-1.77315	0.0138	0.0452581
Kirrel3	chr9:34296315-34843892	16.7895	9.04359	-0.892593	-3.97594	5e-05	0.000355933
Sox5	chr6:143776944-144158088	11.8369	6.37935	-0.89181	-4.47281	5e-05	0.000355933
Hunk	chr16:90386641-90499798	5.37403	2.89761	-0.891141	-3.94196	5e-05	0.000355933
Fam20c	chr5:139231034-139286017	21.0954	11.3773	-0.890776	-4.27055	5e-05	0.000355933
Dpysl5	chr5:31014267-31101742	3.21252	1.73306	-0.890382	-3.64695	5e-05	0.000355933
Spry1	chr3:37538871-37543521	77.6071	41.8802	-0.88992	-4.85162	5e-05	0.000355933
Gm15663	chr10:105011606-105020926	3.85114	2.07903	-0.889373	-4.0114	5e-05	0.000355933
Slc43a1	chr2:84679564-84703743	0.415944	0.224594	-0.889071	-1.66135	0.00335	0.0140857
Kank4	chr4:98421582-98484228	1.73398	0.936827	-0.888229	-2.98129	5e-05	0.000355933
Pdgfc	chr3:80840337-81017953	9.058	4.89622	-0.887524	-4.38747	5e-05	0.000355933
Fdxr	chr11:115129338-115138283	9.33902	5.04957	-0.887112	-3.73241	5e-05	0.000355933
Cacng4	chr11:107596093-107655778	39.7169	21.4791	-0.886819	-5.00006	5e-05	0.000355933
Idua	chr5:109098124-109113577	1.57216	0.85067	-0.886079	-2.84858	5e-05	0.000355933
Flot1	chr17:35960301-35969732	49.3543	26.7154	-0.885506	-4.55242	5e-05	0.000355933
Mitf	chr6:97757051-97971352	1.55959	0.844773	-0.884534	-3.18757	5e-05	0.000355933
G0s2	chr1:195098353-195099382	36.4413	19.7494	-0.883768	-4.73134	5e-05	0.000355933
Clmn	chr12:106001323-106103286	3.00901	1.63333	-0.881471	-3.99483	5e-05	0.000355933
Gm7694	chr1:172228323-172236463	4.08642	2.21937	-0.880687	-3.66432	5e-05	0.000355933
Smtn	chr11:3417524-3439295	42.4336	23.0466	-0.880653	-3.88135	5e-05	0.000355933
Neurl1b	chr17:26551909-26583287	5.96357	3.23925	-0.880515	-4.23504	5e-05	0.000355933
Wnt7a	chr6:91313976-91361363	8.09829	4.40077	-0.879863	-4.02982	5e-05	0.000355933
Pold1	chr7:51788113-51804185	30.9856	16.8418	-0.879552	-4.4329	5e-05	0.000355933
Ankle1	chr8:73929910-73933803	8.57508	4.6684	-0.877222	-3.81123	5e-05	0.000355933
Tle6	chr10:81053649-81063645	56.8041	30.9599	-0.875595	-4.42946	5e-05	0.000355933
Mybl1	chr1:9658915-9690290	39.0161	21.2721	-0.875104	-5.02183	5e-05	0.000355933
Tlr3	chr8:46481018-46495893	6.73508	3.6721	-0.87509	-4.56325	5e-05	0.000355933
Mtss1l	chr8:113245383-113265300	260.362	141.999	-0.874634	-4.15881	5e-05	0.000355933
Sv2a	chr3:95985149-95999103	3.17676	1.73263	-0.874594	-3.63858	5e-05	0.000355933
Tmbim1	chr1:74331607-74400266	26.8163	14.6265	-0.874525	-2.87045	5e-05	0.000355933
Ust	chr10:7924550-8238623	12.3024	6.71082	-0.87438	-4.39094	5e-05	0.000355933
Irs2	chr8:10986963-11054541	21.0369	11.4755	-0.874364	-4.16223	5e-05	0.000355933
Tgfb1	chr7:26472020-26490015	0.378843	0.206691	-0.874127	-1.54575	0.01045	0.0360976
Nhlrc1	chr13:47107925-47110219	0.555406	0.30313	-0.873606	-2.02971	0.00385	0.0156955
Shb	chr4:45436147-45543700	6.33711	3.46932	-0.869172	-3.65908	5e-05	0.000355933
Igdcc4	chr9:64949301-64985750	9.28365	5.08593	-0.86818	-4.20753	5e-05	0.000355933
Epha5	chr5:84483787-84846407	9.33791	5.12343	-0.865989	-4.90492	5e-05	0.000355933
Rgs10	chr7:135517138-135561686	14.8917	8.17339	-0.865506	-4.00463	5e-05	0.000355933
H2afx	chr9:44142797-44144156	156.321	85.8832	-0.864063	-5.24442	5e-05	0.000355933
Creg1	chr1:167693910-167705435	18.2073	10.0161	-0.862206	-4.29695	5e-05	0.000355933
Pxn	chr5:115956710-116005995	24.1095	13.294	-0.858827	-3.98054	5e-05	0.000355933
Dnajc28	chr16:91614501-91619244	1.22138	0.673864	-0.857989	-2.60325	5e-05	0.000355933
Prkca	chr11:107794700-108205202	6.43413	3.55017	-0.857856	-4.22193	5e-05	0.000355933
Tppp	chr13:74146866-74173201	0.453613	0.250305	-0.857773	-2.30614	0.0002	0.00124576
Tril	chr6:53765461-53770819	33.3815	18.4255	-0.857351	-4.61116	5e-05	0.000355933
Il17rc	chr6:113421448-113433157	1.79715	0.993173	-0.855592	-2.57582	5e-05	0.000355933
Ghdc	chr11:100627645-100632271	5.6693	3.13342	-0.855435	-3.43864	5e-05	0.000355933
Irak2	chr6:113588460-113645020	1.22974	0.67983	-0.855108	-2.47339	5e-05	0.000355933
G630025P09Rik	chr11:69617096-69619540	0.524155	0.290316	-0.852367	-1.74186	0.004	0.0162356
Itpk1	chr12:103806792-103943079	9.46021	5.24133	-0.851939	-3.43918	5e-05	0.000355933
Kcnab3	chr11:69139759-69146543	2.73023	1.513	-0.851616	-3.10764	5e-05	0.000355933
Sox9	chr11:112643523-112649071	34.9818	19.3863	-0.851564	-4.39906	5e-05	0.000355933
Irx3	chr8:94322409-94325553	5.42316	3.0068	-0.850907	-3.03277	5e-05	0.000355933
Adcy1	chr11:6963491-7078508	3.87073	2.14811	-0.849538	-4.08494	5e-05	0.000355933
Abi3	chr11:95685813-95707045	2.36121	1.31073	-0.849154	-2.89965	5e-05	0.000355933
Cacng8	chr7:3394458-3415366	4.02416	2.23581	-0.847894	-2.88495	0.00025	0.0015104
Diablo	chr5:123960468-123974173	33.7063	18.7367	-0.847151	-4.20511	5e-05	0.000355933
Col27a1	chr4:62876445-62996024	0.97161	0.540102	-0.847147	-2.72192	5e-05	0.000355933
Man1c1	chr4:134117604-134260205	2.71969	1.51184	-0.847137	-3.41242	5e-05	0.000355933
Entpd6	chr2:150574816-150597410	13.5325	7.5232	-0.847014	-4.12462	5e-05	0.000355933
Tcf19	chr17:35649679-35653769	26.9875	15.0153	-0.845863	-3.71651	5e-05	0.000355933
Tln2	chr9:67064891-67407510	7.63669	4.25021	-0.845413	-3.96268	5e-05	0.000355933
Chst7	chrX:19636695-19674646	75.5757	42.0664	-0.845255	-4.64587	5e-05	0.000355933
Cables1	chr18:11979596-12104136	4.27759	2.3813	-0.845053	-3.26244	5e-05	0.000355933
Tcf7l1	chr6:72576373-72738950	14.2456	7.9411	-0.84311	-3.93277	5e-05	0.000355933
Bdnf	chr2:109514856-109567200	3.67981	2.05242	-0.842304	-3.81204	5e-05	0.000355933
Kcng4	chr8:122147753-122159580	1.51732	0.847263	-0.840647	-2.86205	5e-05	0.000355933
Palm2	chr4:57581119-57730000	0.617819	0.345263	-0.839488	-2.94658	5e-05	0.000355933
Fzd4	chr7:96552875-96558620	10.7318	5.99975	-0.838911	-4.40223	5e-05	0.000355933
Zc3hav1	chr6:38260496-38304603	1.49144	0.835803	-0.835469	-2.71796	5e-05	0.000355933
Prkd1	chr12:51442218-51750210	14.4134	8.07975	-0.835024	-4.33493	5e-05	0.000355933
Fchsd2	chr7:108257288-108432919	41.9582	23.5343	-0.834189	-4.44646	5e-05	0.000355933
Epha2	chr4:140857135-140885299	2.00399	1.12455	-0.83353	-2.95885	5e-05	0.000355933
Gdf11	chr10:128321601-128328774	17.5873	9.87488	-0.832701	-3.95138	5e-05	0.000355933
Smtnl2	chr11:72203615-72225215	1.36298	0.765411	-0.832458	-2.60531	5e-05	0.000355933
Mid1ip1	chrX:10294490-10296828	5.38767	3.02583	-0.832331	-3.04244	5e-05	0.000355933
Vcam1	chr3:115812937-115832606	2.68273	1.50703	-0.831995	-3.30753	5e-05	0.000355933
Kctd4	chr14:76296743-76410672	3.47128	1.95024	-0.831818	-1.62833	0.01185	0.039827
Slc5a10	chr11:61486283-61534301	0.757817	0.425771	-0.83177	-2.01364	0.00265	0.0115449
Nynrin	chr14:56472951-56493573	2.6137	1.46908	-0.831186	-3.48388	5e-05	0.000355933
Rgl1	chr1:154364659-154472241	37.8796	21.3062	-0.830145	-4.20654	5e-05	0.000355933
Clec2l	chr6:38613068-38630864	4.61803	2.59822	-0.829755	-3.1037	5e-05	0.000355933
2510009E07Rik	chr16:21649117-21694738	41.6522	23.4372	-0.829594	-4.69817	5e-05	0.000355933
Arhgap33	chr7:31307244-31320028	10.0568	5.65903	-0.829545	-3.78495	5e-05	0.000355933
Sh3bp4	chr1:90967036-91050368	20.8114	11.7349	-0.826574	-3.98414	5e-05	0.000355933
Scrg1	chr8:59934719-59956382	49.9583	28.1758	-0.826269	-5.1852	5e-05	0.000355933
Sapcd1	chr17:35153523-35164961	5.66569	3.19806	-0.825052	-2.02685	0.0001	0.000671063
Spon1	chr7:120909511-121186889	94.7657	53.5119	-0.824506	-4.37611	5e-05	0.000355933
Jdp2	chr12:86940054-86980828	5.16721	2.91873	-0.824045	-2.65064	5e-05	0.000355933
2810459M11Rik	chr1:87942437-87952031	52.2785	29.5452	-0.823297	-4.35101	5e-05	0.000355933
Agfg2	chr5:138092081-138125921	12.0319	6.80215	-0.822801	-3.41548	5e-05	0.000355933
Plxnc1	chr10:94253611-94407212	4.8458	2.74271	-0.821135	-3.94346	5e-05	0.000355933
Lss	chr10:75994371-76024971	41.7835	23.6658	-0.820133	-4.51422	5e-05	0.000355933
Relt	chr7:107994361-108011927	3.82828	2.16876	-0.819829	-3.22811	5e-05	0.000355933
Hpcal1	chr12:17697619-17798732	41.4174	23.5132	-0.816764	-4.49395	5e-05	0.000355933
Zfp771	chr7:134388039-134398315	18.7377	10.6411	-0.816299	-3.97021	5e-05	0.000355933
Vat1	chr11:101320061-101327513	42.2365	23.9868	-0.816251	-4.23678	5e-05	0.000355933
Galr3,Gcat	chr15:78861303-78873988	7.80912	4.43537	-0.816106	-3.0706	5e-05	0.000355933
Tjp2	chr19:24168991-24299516	21.0867	11.993	-0.814148	-3.65221	5e-05	0.000355933
2810408I11Rik	chr1:64726442-64737233	31.1754	17.7373	-0.813619	-4.90665	5e-05	0.000355933
Gata3	chr2:9778704-9800227	0.369282	0.210177	-0.813121	-1.77283	0.00645	0.0243064
Scd2	chr19:44368165-44381352	998.052	568.301	-0.81246	-3.63696	5e-05	0.000355933
Lcat	chr8:108463450-108467302	5.74029	3.2694	-0.812098	-3.21423	5e-05	0.000355933
Nedd9	chr13:41405284-41582689	3.65926	2.08627	-0.810624	-3.21361	5e-05	0.000355933
Il17d	chr14:58143665-58162003	9.70097	5.53234	-0.81024	-3.78445	5e-05	0.000355933
Gdpd5	chr7:106530058-106609494	8.60143	4.90698	-0.80974	-3.63922	5e-05	0.000355933
Fam96a	chr9:65974417-65986775	27.6235	15.7865	-0.807198	-4.52042	5e-05	0.000355933
Sorbs3	chr14:70580274-70607478	2.9822	1.70434	-0.807161	-2.38233	5e-05	0.000355933
Gmpr	chr13:45602837-45641750	26.3008	15.0449	-0.805833	-4.05518	5e-05	0.000355933
Uhrf1	chr17:56442759-56462909	83.6236	47.848	-0.805452	-3.99166	5e-05	0.000355933
Pde9a	chr17:31523178-31613254	0.545736	0.312566	-0.804044	-1.47507	0.00495	0.0194437
Nrm	chr17:35998262-36002345	23.373	13.3945	-0.803197	-4.34174	5e-05	0.000355933
Dusp23	chr1:174560899-174563105	1.85177	1.06165	-0.802591	-2.42406	0.00035	0.00202332
Six2	chr17:86083607-86087594	1.49087	0.854978	-0.802191	-2.57681	0.0004	0.002271
Nrp2	chr1:62749890-62865266	1.93762	1.11188	-0.801279	-3.01584	5e-05	0.000355933
Slc7a2	chr8:41947720-42007424	2.94782	1.69182	-0.801076	-3.91207	5e-05	0.000355933
2810468N07Rik	chr17:25707755-25711988	4.02075	2.30829	-0.800641	-3.04615	5e-05	0.000355933
Dagla	chr19:10319754-10379367	2.4043	1.38036	-0.80057	-3.06671	5e-05	0.000355933
Smpd1	chr7:112702873-112706903	18.5539	10.6548	-0.800223	-3.94742	5e-05	0.000355933
Ninj1	chr13:49282915-49291620	30.6091	17.5794	-0.800075	-4.07398	5e-05	0.000355933
Pik3r1	chr13:102450717-102538172	52.6703	30.252	-0.799958	-4.33303	5e-05	0.000355933
Tst	chr15:78229985-78236289	3.6851	2.11868	-0.798537	-2.68669	0.00015	0.000962666
Cdon	chr9:35259660-35315237	17.7061	10.1927	-0.796718	-4.25956	5e-05	0.000355933
Gins2	chr8:123012765-123112975	37.7133	21.7253	-0.795696	-2.00283	0.0002	0.00124576
Gm12522	chr3:108167828-108186659	0.505898	0.291434	-0.795678	-1.65718	0.00545	0.0210579
Hsd11b1	chr1:195047834-195090239	0.923495	0.532626	-0.793981	-1.58513	0.0082	0.0296414
Man2a1	chr17:64950988-65104450	10.7352	6.19228	-0.793812	-4.39463	5e-05	0.000355933
Arhgap23	chr11:97311473-97363714	1.58908	0.91684	-0.793445	-2.79414	5e-05	0.000355933
Gpr155	chr2:73179562-73224537	2.8081	1.62159	-0.792187	-3.24898	5e-05	0.000355933
Scarb1	chr5:125757456-125821464	65.2624	37.7099	-0.791311	-3.94386	5e-05	0.000355933
Gpc4	chrX:49406194-49518100	4.82344	2.79562	-0.786893	-3.45415	5e-05	0.000355933
Igfbp2	chr1:72871053-72899045	1346.48	780.61	-0.786514	-4.11022	5e-05	0.000355933
Fblim1	chr4:141131976-141161967	0.783676	0.454334	-0.786504	-2.00711	0.00065	0.00344089
Plk1s1	chr2:146681624-146795825	23.662	13.7225	-0.786031	-3.75941	5e-05	0.000355933
Zfp862	chr6:48454337-48484831	3.84515	2.23077	-0.785499	-3.30006	5e-05	0.000355933
Cadm4	chr7:25267041-25289552	17.0898	9.91748	-0.785092	-3.67693	5e-05	0.000355933
Pcbp3	chr10:76224598-76424692	9.79549	5.68492	-0.784978	-3.4896	5e-05	0.000355933
Fzd10	chr5:129106980-129109968	9.36341	5.44069	-0.783246	-3.64976	5e-05	0.000355933
Nudt5	chr2:5766079-5789782	40.9329	23.7974	-0.782459	-4.36363	5e-05	0.000355933
Cdh23	chr10:59765497-60159238	0.718945	0.418028	-0.78228	-2.59874	5e-05	0.000355933
Stxbp6	chr12:45953472-46175470	2.98216	1.73455	-0.781801	-3.6342	5e-05	0.000355933
Hpn	chr7:31883743-31900345	3.33695	1.94353	-0.779852	-2.50368	5e-05	0.000355933
Sez6l	chr5:112848170-113006218	23.5249	13.7022	-0.779783	-3.83004	5e-05	0.000355933
En2	chr5:28492235-28498706	2.00305	1.16704	-0.779345	-3.00343	5e-05	0.000355933
Slc38a3	chr9:107553485-107571299	204.808	119.54	-0.776782	-3.82728	5e-05	0.000355933
Hs3st3b1	chr11:63698194-63735786	0.907927	0.53012	-0.776259	-2.916	5e-05	0.000355933
Ldlr	chr9:21528019-21554362	75.4702	44.0675	-0.776191	-3.85528	5e-05	0.000355933
Fndc3b	chr3:27315083-27609361	52.5939	30.7207	-0.775683	-4.05767	5e-05	0.000355933
Lhx2	chr2:38206827-38225248	16.2581	9.49788	-0.775482	-3.7433	5e-05	0.000355933
Gprc5b	chr7:125985731-126138725	33.5962	19.628	-0.775382	-2.29637	0.0002	0.00124576
Bai2	chr4:129662321-129699877	27.4423	16.0332	-0.775341	-3.63686	5e-05	0.000355933
Cadps2	chr6:23212773-23789421	5.0075	2.92842	-0.773966	-3.09855	5e-05	0.000355933
Svop	chr5:114476921-114541389	4.35704	2.54972	-0.773009	-3.2689	5e-05	0.000355933
Slc37a2	chr9:37036733-37063323	2.64104	1.54599	-0.772574	-3.03837	5e-05	0.000355933
Tbx18	chr9:87597634-87626095	28.1761	16.5014	-0.771883	-4.42974	5e-05	0.000355933
Sez6	chr11:77744444-77792544	5.54423	3.24819	-0.77135	-3.21679	5e-05	0.000355933
Pea15a	chr1:174126859-174136912	279.347	163.688	-0.771114	-4.11375	5e-05	0.000355933
Sipa1l3	chr7:30105396-30290479	19.4561	11.4069	-0.770315	-3.49146	5e-05	0.000355933
Tmem198	chr1:75476106-75482268	1.92475	1.12873	-0.769967	-2.59179	5e-05	0.000355933
Slc35d3	chr10:19567722-19571265	0.953476	0.559357	-0.769426	-2.30494	0.0012	0.00583265
Glce	chr9:61905055-61918413	6.97546	4.09223	-0.769401	-3.84935	5e-05	0.000355933
Kcnk5	chr14:20959279-21001004	1.49521	0.877581	-0.768745	-2.58143	5e-05	0.000355933
Pkmyt1	chr17:23863302-23877297	10.9649	6.43603	-0.768652	-1.79046	0.0048	0.0189408
Shisa7	chr7:4777153-4796298	2.40378	1.4111	-0.76848	-3.14521	5e-05	0.000355933
Fscn1	chr5:143722033-143734868	117.256	68.8619	-0.767881	-4.18852	5e-05	0.000355933
P2ry1	chr3:60806716-60812901	3.90875	2.29586	-0.767675	-3.92265	5e-05	0.000355933
Zhx3	chr2:160557045-160698726	24.1415	14.1825	-0.767404	-2.15073	0.0002	0.00124576
Cdh19	chr1:112785771-112873949	3.35548	1.97184	-0.766976	-3.23071	5e-05	0.000355933
Rapgef3	chr15:97575200-97598097	11.3093	6.6465	-0.766841	-3.32187	5e-05	0.000355933
Eid1	chr2:125453182-125549884	35.2054	20.6926	-0.766686	-4.15605	5e-05	0.000355933
Irf2bpl	chr12:88221652-88225764	50.2033	29.5095	-0.766603	-3.95575	5e-05	0.000355933
Celsr2	chr3:108193765-108218412	22.2512	13.0831	-0.766177	-3.72095	5e-05	0.000355933
Thra	chr11:98603186-98626425	52.0535	30.6064	-0.766165	-4.01147	5e-05	0.000355933
Acpl2	chr9:96723761-96789841	1.76086	1.0359	-0.765389	-2.7494	5e-05	0.000355933
Col5a1	chr2:27741944-27895030	1.67077	0.983147	-0.765033	-2.89977	5e-05	0.000355933
Vegfb	chr19:7056961-7062141	46.186	27.1929	-0.764226	-3.37459	5e-05	0.000355933
Arhgef39	chr4:43509015-43512532	14.6189	8.60737	-0.764188	-3.69565	5e-05	0.000355933
Itprip	chr19:47969085-47993789	3.8127	2.2465	-0.763133	-3.06109	5e-05	0.000355933
Mertk	chr2:128524732-128627924	2.04584	1.20643	-0.761951	-2.76264	5e-05	0.000355933
Snx18	chr13:114382386-114408772	24.9589	14.7201	-0.761769	-4.11717	5e-05	0.000355933
Pgp	chr17:24607417-24608541	54.5056	32.1466	-0.761739	-4.40026	5e-05	0.000355933
Speg	chr1:75371871-75428881	15.9865	9.45532	-0.757656	-2.37638	5e-05	0.000355933
Insm1	chr2:146047732-146050754	3.15437	1.86579	-0.757567	-3.1037	5e-05	0.000355933
Mast1	chr8:87435751-87461252	0.467325	0.276448	-0.757416	-1.95311	0.001	0.00499959
Slco3a1	chr7:81420303-81699666	19.9987	11.8401	-0.756229	-3.46219	5e-05	0.000355933
Mfsd12	chr10:80820314-80828565	7.13749	4.22851	-0.755267	-3.15114	5e-05	0.000355933
Mkx	chr18:6934963-7004777	1.03118	0.61093	-0.755213	-2.42003	0.00025	0.0015104
Tcf12	chr9:71692058-71959626	163.945	97.1331	-0.755174	-4.12827	5e-05	0.000355933
Maneal	chr4:124528002-124539415	5.78229	3.42664	-0.754845	-1.86625	0.0012	0.00583265
Igf2	chr7:149836672-149856261	0.987539	0.585461	-0.754264	-2.31202	0.00015	0.000962666
Angptl6	chr9:20673085-20684154	2.07204	1.22887	-0.753717	-2.0299	0.00035	0.00202332
Sh3d19	chr3:85888355-85934443	51.5917	30.6299	-0.752198	-4.017	5e-05	0.000355933
Tmem198b	chr10:128227965-128241426	35.6132	21.1524	-0.75159	-3.62002	5e-05	0.000355933
Kcnn1	chr8:73365947-73380907	0.799886	0.475136	-0.751454	-2.18327	0.00015	0.000962666
Acadsb	chr7:138554114-138589725	11.3745	6.75712	-0.751316	-4.10306	5e-05	0.000355933
Sdf2l1	chr16:17130230-17132476	16.9544	10.0728	-0.751192	-3.69029	5e-05	0.000355933
Igsf10	chr3:58810899-59148178	5.07105	3.01282	-0.751171	-2.33966	5e-05	0.000355933
Fads1	chr19:10257377-10271362	182.057	108.237	-0.750194	-4.11669	5e-05	0.000355933
Reep1	chr6:71657674-71760699	17.6944	10.526	-0.749327	-4.18291	5e-05	0.000355933
Kirrel	chr3:86882513-86978669	6.23566	3.71292	-0.74799	-3.41472	5e-05	0.000355933
Ccdc61	chr7:19476232-19495753	12.6224	7.51653	-0.747844	-3.45121	5e-05	0.000355933
Syt9	chr7:114514303-114692169	6.10185	3.63529	-0.747179	-3.36007	5e-05	0.000355933
Dhrs11	chr11:84634229-84642505	5.5953	3.3343	-0.746833	-2.91137	5e-05	0.000355933
Apba1	chr19:23833365-24024087	0.534986	0.318837	-0.746681	-2.19051	5e-05	0.000355933
Trpm4	chr7:52558524-52589150	3.53641	2.10775	-0.74658	-3.08381	5e-05	0.000355933
Rims4	chr2:163689616-163744419	5.36038	3.197	-0.745615	-2.80293	0.0001	0.000671063
Notum	chr11:120515102-120522151	0.658684	0.392857	-0.745581	-1.70747	0.0056	0.0215339
Elovl5	chr9:77765171-77832326	89.3246	53.2783	-0.74551	-4.61555	5e-05	0.000355933
Bdh1	chr16:31422382-31458987	6.75803	4.03239	-0.74497	-3.10653	5e-05	0.000355933
Gfra2	chr14:71289936-71379645	2.4937	1.4894	-0.743561	-2.79253	5e-05	0.000355933
Sp9	chr2:73109982-73113828	1.43358	0.856281	-0.743466	-2.34817	0.0001	0.000671063
Oaf	chr9:43029360-43047899	0.680078	0.406339	-0.743016	-1.83912	0.0035	0.014554
Mcam	chr9:43942740-43950809	4.96605	2.96847	-0.742377	-3.02169	5e-05	0.000355933
Peli2	chr14:48740543-48880558	9.85492	5.89205	-0.742074	-3.79234	5e-05	0.000355933
Dynlt3	chrX:9231395-9240109	41.1113	24.5969	-0.741057	-4.56782	5e-05	0.000355933
Gpr126	chr10:14122390-14264842	13.4729	8.06806	-0.739765	-4.07805	5e-05	0.000355933
Cdc42ep4	chr11:113588163-113613129	1.41964	0.850297	-0.739488	-2.15984	0.0001	0.000671063
Iqgap3	chr3:87885972-87924970	14.7284	8.8239	-0.739112	-3.52595	5e-05	0.000355933
Edil3	chr13:88961076-89462830	3.99091	2.39394	-0.73733	-3.77402	5e-05	0.000355933
Mef2c	chr13:83643032-83806684	12.4051	7.44265	-0.737043	-4.03068	5e-05	0.000355933
AI118078	chr9:55174755-55286151	1.05062	0.630786	-0.736014	-2.05997	0.0006	0.00321859
Fam5b	chr1:160175399-160286391	120.245	72.1972	-0.73596	-3.86412	5e-05	0.000355933
Sema6d	chr2:124436031-124493506	105.29	63.2355	-0.735557	-3.76985	5e-05	0.000355933
Dmp1	chr5:104631635-104643121	1.11949	0.672451	-0.73534	-2.03177	0.00015	0.000962666
Rdm1	chr11:101489262-101497395	7.38433	4.43691	-0.734912	-3.07679	5e-05	0.000355933
Acsl6	chr11:54117325-54175041	0.797362	0.479431	-0.733912	-1.74547	0.0013	0.00625567
Me1	chr9:86474969-86595286	84.0185	50.5484	-0.733043	-4.42972	5e-05	0.000355933
Cdkn3	chr14:47380215-47391200	14.3382	8.63316	-0.7319	-3.61606	5e-05	0.000355933
Fhl3	chr4:124377942-124385855	12.169	7.33106	-0.731121	-3.44393	5e-05	0.000355933
Slc22a23	chr13:34271026-34437051	9.16315	5.52247	-0.73053	-3.6998	5e-05	0.000355933
Rasl11b	chr5:74591350-74595502	2.04288	1.23159	-0.730083	-2.36025	0.0003	0.00176559
Ccnd2	chr6:127075726-127162437	188.481	113.64	-0.729956	-3.99425	5e-05	0.000355933
Mmab	chr5:114881042-114894036	15.1045	9.10989	-0.729471	-3.59284	5e-05	0.000355933
H2-Q4	chr17:35516561-35521619	8.20405	4.95074	-0.728694	-3.13464	5e-05	0.000355933
Ncam1	chr9:49310250-49607174	41.5058	25.0526	-0.728355	-3.57133	5e-05	0.000355933
Bace2	chr16:97578334-97660619	2.17696	1.31458	-0.72771	-2.89029	5e-05	0.000355933
Magi3	chr3:103817187-104024329	12.9156	7.80036	-0.727505	-3.54259	5e-05	0.000355933
Ptprf	chr4:117880817-117964002	43.9466	26.5459	-0.727263	-3.55892	5e-05	0.000355933
Phf15	chr11:51626957-51670983	0.446951	0.270014	-0.727084	-2.02474	0.0005	0.00275068
4930558J18Rik	chr1:57416065-57434388	2.41595	1.46003	-0.726592	-2.81671	5e-05	0.000355933
Tmem229b	chr12:80062781-80108264	10.0075	6.049	-0.726312	-3.3418	5e-05	0.000355933
Kazn	chr4:141658304-141795316	4.31088	2.6066	-0.725811	-2.81236	5e-05	0.000355933
Zbtb16	chr9:48462401-48644050	1.1208	0.677767	-0.725668	-2.45228	5e-05	0.000355933
Cdh2	chr18:16747385-16967558	71.8239	43.4411	-0.725404	-3.8977	5e-05	0.000355933
Acat2	chr17:13135907-13153591	53.0431	32.0872	-0.725166	-4.04638	5e-05	0.000355933
Ppard	chr17:28369698-28438414	10.0589	6.0852	-0.72509	-3.00087	5e-05	0.000355933
Dact3	chr7:17460665-17472650	6.20532	3.75632	-0.724186	-3.18377	5e-05	0.000355933
Sema5b	chr16:35541447-35664344	1.08417	0.656448	-0.72384	-2.30301	5e-05	0.000355933
Mapk7	chr11:61302313-61307705	64.2981	38.9321	-0.723817	-3.77278	5e-05	0.000355933
Lmo4	chr3:143851493-143868219	93.0823	56.3661	-0.723678	-3.69867	5e-05	0.000355933
Sfxn2	chr19:46647854-46671390	2.32786	1.40973	-0.723588	-2.75955	5e-05	0.000355933
Bin1	chr18:32518710-32595394	65.8926	39.9118	-0.723302	-3.36379	5e-05	0.000355933
Ece1	chr4:137418151-137521144	11.1002	6.72745	-0.722457	-3.32276	5e-05	0.000355933
Parp12	chr6:39036410-39068348	0.917325	0.556396	-0.721321	-2.25183	0.00055	0.00298222
Chrdl1	chrX:139720216-139828805	2.52272	1.53074	-0.720744	-2.92429	5e-05	0.000355933
C1ql1	chr11:102800577-102807775	4.81479	2.92222	-0.720408	-2.61568	0.0001	0.000671063
Plk1	chr7:129302950-129313389	101.997	62.0061	-0.718043	-3.84724	5e-05	0.000355933
Hoxa1	chr6:52105365-52108316	5.03965	3.06608	-0.716928	-3.09649	5e-05	0.000355933
Hk1	chr10:61731602-61842656	36.7529	22.3728	-0.716115	-3.52805	5e-05	0.000355933
Hdac5	chr11:102057060-102091486	15.5647	9.47987	-0.715335	-3.11612	5e-05	0.000355933
Ttc9	chr12:82732355-82765928	19.604	11.9489	-0.714269	-3.63408	5e-05	0.000355933
Vcan	chr13:89794914-89882117	64.1466	39.0994	-0.714226	-3.49767	5e-05	0.000355933
Pif1	chr9:65435011-65443769	11.3435	6.91617	-0.713818	-3.52392	5e-05	0.000355933
Arhgap19	chr19:41841077-41876574	22.1679	13.5214	-0.713231	-3.96431	5e-05	0.000355933
Inppl1	chr7:108966826-108986740	71.5353	43.663	-0.712244	-3.40044	5e-05	0.000355933
Atp4a	chr7:31497250-31510553	0.387441	0.236538	-0.711904	-1.6382	0.008	0.0290316
Tmcc3	chr10:93977601-94053699	13.5381	8.27475	-0.710239	-3.52738	5e-05	0.000355933
Cchcr1	chr17:35654060-35667960	6.91266	4.22577	-0.710027	-2.92583	5e-05	0.000355933
B230208H11Rik	chr10:12636443-12642925	1.44912	0.886502	-0.708978	-1.5991	0.00995	0.0346583
Arhgap4	chrX:71137440-71156637	0.462494	0.283137	-0.707936	-1.493	0.00485	0.0191319
Dock1	chr7:141862369-142365330	112.092	68.6342	-0.707679	-3.59714	5e-05	0.000355933
Tfeb	chr17:47873985-47929365	3.1069	1.90313	-0.707099	-2.24197	5e-05	0.000355933
Rab15	chr12:77898949-77923511	2.56622	1.57308	-0.706053	-2.62569	5e-05	0.000355933
Amot	chrX:141880966-141921589	15.4183	9.45769	-0.705089	-3.87412	5e-05	0.000355933
Arl4a	chr12:40759877-40764574	6.61019	4.05504	-0.704978	-3.61147	5e-05	0.000355933
Npm3	chr19:45822223-45824053	69.571	42.6837	-0.704802	-4.46221	5e-05	0.000355933
March3	chr18:56921369-57085202	1.2459	0.764405	-0.704784	-1.99525	0.00255	0.0111576
Sema6b	chr17:56262507-56279766	0.703466	0.431853	-0.70394	-1.85618	0.00105	0.00520854
Kank2	chr9:21571216-21602990	6.82953	4.19272	-0.703898	-3.09007	5e-05	0.000355933
Epn2	chr11:61330750-61393189	143.588	88.1606	-0.70373	-3.58048	5e-05	0.000355933
Ror2	chr13:53204685-53381478	5.80617	3.56537	-0.703537	-2.98407	5e-05	0.000355933
Gdf1	chr8:72839673-72877172	23.4631	14.4191	-0.702409	-1.67775	0.0083	0.0299401
Galnt2	chr8:126755293-126869622	42.3626	26.0358	-0.702292	-3.52174	5e-05	0.000355933
Abhd15	chr11:77328618-77334130	3.75995	2.31284	-0.701051	-2.97353	5e-05	0.000355933
Lrp8	chr4:107474863-107549445	9.70285	5.9757	-0.699302	-3.399	5e-05	0.000355933
Elovl2	chr13:41277750-41315772	4.66967	2.87617	-0.699173	-3.41991	5e-05	0.000355933
Ephb3	chr16:21204867-21223377	8.57665	5.28274	-0.699128	-3.25855	5e-05	0.000355933
Casq2	chr3:101890377-101950435	3.12098	1.92345	-0.698305	-2.67567	5e-05	0.000355933
Slc16a6	chr11:109301391-109434643	2.98953	1.84323	-0.697679	-2.74264	5e-05	0.000355933
Sall1	chr8:91551142-91568061	44.3572	27.3517	-0.69754	-3.55583	5e-05	0.000355933
Col16a1	chr4:129725083-129776521	2.30393	1.42301	-0.695152	-2.43772	5e-05	0.000355933
Dok1	chr6:82980929-82983465	4.43617	2.74021	-0.695028	-2.66745	5e-05	0.000355933
Fdps	chr3:88897509-88905889	231.761	143.198	-0.694626	-3.36166	5e-05	0.000355933
Rd3	chr1:193801253-193812163	0.65513	0.404801	-0.694571	-1.82069	0.00155	0.00728996
Tspan4	chr7:148661134-148725756	18.3407	11.3351	-0.694247	-2.00145	0.00545	0.0210578
Cdt1	chr8:125091914-125097030	26.596	16.4477	-0.693321	-3.49981	5e-05	0.000355933
Knstrn	chr2:118639738-118661948	54.325	33.6049	-0.692945	-3.77006	5e-05	0.000355933
Pkn3	chr2:29934285-29949155	2.67139	1.65293	-0.69257	-1.83978	0.00205	0.00930058
Mpst	chr15:78237141-78244445	29.6273	18.3324	-0.692537	-2.89204	5e-05	0.000355933
Ulk1	chr5:111213507-111239100	16.2904	10.0818	-0.692274	-3.4205	5e-05	0.000355933
Pcolce	chr5:138046334-138052632	2.89075	1.78929	-0.692055	-2.32331	0.0003	0.00176559
Naaladl1	chr19:6105797-6115555	1.31575	0.814761	-0.691439	-2.02384	0.0009	0.00457551
Chtf18	chr17:25854116-25864360	12.4212	7.69238	-0.691302	-2.97365	5e-05	0.000355933
Mdm1	chr10:117578842-117606055	8.07413	5.00263	-0.69062	-2.88854	5e-05	0.000355933
Lrrc4b	chr7:51697856-51718714	105.739	65.5175	-0.690554	-3.51537	5e-05	0.000355933
Olfm1	chr2:28048612-28086256	9.7581	6.04631	-0.690546	-2.56364	5e-05	0.000355933
Paqr9	chr9:95460235-95462540	0.65369	0.405137	-0.690195	-1.80396	0.0101	0.0351098
Ccna2	chr3:36451527-36470918	120.416	74.6881	-0.68908	-3.60863	5e-05	0.000355933
Olig1	chr16:91270013-91272184	1023.39	635.211	-0.688051	-3.71814	5e-05	0.000355933
Litaf	chr16:10959365-10993214	38.1051	23.6567	-0.687733	-4.0281	5e-05	0.000355933
Itgav	chr2:83564553-83647073	49.2342	30.5828	-0.686941	-4.13925	5e-05	0.000355933
Cdca3	chr6:124780193-124783719	107.151	66.6196	-0.685626	-3.82278	5e-05	0.000355933
B4galt1	chr4:40751614-40801570	1.99709	1.24181	-0.685451	-2.68276	5e-05	0.000355933
Prr7	chr13:55565627-55574516	7.14305	4.44236	-0.685213	-2.76524	5e-05	0.000355933
Cbx1	chr11:96650449-96669954	62.4526	38.8917	-0.6833	-4.03123	5e-05	0.000355933
Cited1	chrX:99442716-99447520	12.13	7.55636	-0.682812	-2.16923	5e-05	0.000355933
Efnb3	chr11:69367593-69373739	0.578846	0.360698	-0.68239	-1.78916	0.00425	0.0170381
Cbx4	chr11:118938884-118947551	8.05325	5.01869	-0.682259	-3.11767	5e-05	0.000355933
Nuf2	chr1:171428064-171461595	71.0307	44.2995	-0.681154	-3.92485	5e-05	0.000355933
E2f2	chr4:135728308-135751971	4.68979	2.92606	-0.680562	-2.99094	5e-05	0.000355933
Ube2ql1	chr13:69841709-69878775	3.25699	2.03276	-0.680098	-2.60205	5e-05	0.000355933
Dpf3	chr12:84314737-84828686	21.7689	13.5887	-0.67986	-2.6837	5e-05	0.000355933
Pcgf2	chr11:97550136-97561811	2.7268	1.70236	-0.679673	-2.17109	5e-05	0.000355933
Skap2	chr6:51809163-51962548	127.527	79.6731	-0.678639	-4.06079	5e-05	0.000355933
Chst11	chr10:82448241-82658636	57.1486	35.7308	-0.677548	-3.62782	5e-05	0.000355933
Gnao1	chr8:96334737-96493288	5.86624	3.6722	-0.675792	-2.8366	5e-05	0.000355933
Micall2	chr5:140182646-140212287	1.12403	0.704454	-0.674103	-2.01935	0.0002	0.00124576
Rmi2	chr16:10835151-10843328	4.26069	2.67107	-0.673667	-3.05923	5e-05	0.000355933
Thrb	chr14:18493473-18870602	0.890833	0.558648	-0.673216	-2.33487	0.0001	0.000671063
Spty2d1	chr7:54245765-54263784	14.6502	9.19005	-0.672771	-3.49858	5e-05	0.000355933
Slc38a10	chr11:119965264-120012665	41.6372	26.1336	-0.67197	-3.0714	5e-05	0.000355933
Rap1b	chr10:117251652-117283030	201.504	126.544	-0.671164	-4.60131	5e-05	0.000355933
Evi5l	chr8:4166566-4193701	19.483	12.2444	-0.670099	-3.26561	5e-05	0.000355933
Tspan11	chr6:127837639-127903049	1.40623	0.884081	-0.669584	-2.27868	0.00025	0.0015104
Cdkn2d	chr9:21092907-21095653	2.02168	1.27107	-0.669511	-2.16928	0.0035	0.014554
Tnfrsf22	chr7:150822629-150835543	9.076	5.7064	-0.669476	-3.36867	5e-05	0.000355933
Fgf12	chr16:28158669-28753329	2.97365	1.87052	-0.668795	-2.58045	0.0001	0.000671063
Tnfaip8	chr18:50139080-50252883	4.27894	2.69238	-0.668374	-2.83902	5e-05	0.000355933
Slc10a7	chr8:81033233-81257904	13.5931	8.55887	-0.667383	-3.62891	5e-05	0.000355933
Col5a3	chr9:20574493-20619478	2.00361	1.26168	-0.667259	-2.41759	5e-05	0.000355933
Cit	chr5:116295664-116456350	8.45253	5.32415	-0.666833	-3.02344	5e-05	0.000355933
Tspan12	chr6:21721394-21802515	86.8973	54.7535	-0.666361	-4.46258	5e-05	0.000355933
Hhex	chr19:37509330-37515221	2.58619	1.62985	-0.666085	-2.40302	0.00035	0.00202332
Lif	chr11:4157570-4172517	0.870682	0.548908	-0.665582	-1.93071	0.00065	0.00344089
Vstm2b	chr7:48154647-48185338	3.6015	2.27324	-0.663849	-2.39088	0.0002	0.00124576
Tbx2	chr11:85646116-85655450	1.27203	0.803133	-0.663427	-2.13473	0.00035	0.00202332
Creb5	chr6:53523367-53645826	15.8701	10.0273	-0.662387	-3.17496	5e-05	0.000355933
Arap2	chr5:62993684-63157416	39.5865	25.0413	-0.6607	-3.70026	5e-05	0.000355933
Fndc4	chr5:31594618-31598250	35.2698	22.3155	-0.660389	-3.4558	5e-05	0.000355933
Fut8	chr12:78339090-78576983	83.0271	52.5352	-0.660298	-3.42234	5e-05	0.000355933
Dnase2a	chr8:87432522-87435360	4.01811	2.54334	-0.659793	-2.51322	0.0002	0.00124576
Kifc3	chr8:97605100-97666440	18.0887	11.455	-0.659107	-2.24141	5e-05	0.000355933
Cep72	chr13:74173942-74199733	4.56568	2.89144	-0.659039	-3.02318	5e-05	0.000355933
1700017B05Rik	chr9:57100128-57110406	17.9585	11.3737	-0.658962	-3.23694	5e-05	0.000355933
Nr1d1	chr11:98629248-98636556	7.8867	4.99587	-0.658686	-2.91056	5e-05	0.000355933
Bard1	chr1:71074108-71149546	10.5953	6.71549	-0.657861	-3.63239	5e-05	0.000355933
Rundc3a	chr11:102254716-102264253	10.2871	6.53031	-0.655617	-2.59116	5e-05	0.000355933
Agtrap	chr4:147451169-147462173	1.50494	0.955464	-0.65543	-2.27983	0.00015	0.000962666
Xrcc2	chr5:25195633-25211615	7.65972	4.86366	-0.655251	-3.33573	5e-05	0.000355933
Rxra	chr2:27532720-27618839	6.91458	4.39057	-0.655233	-3.11589	5e-05	0.000355933
Kifc1	chr17:34012610-34027578	35.2479	22.3913	-0.654596	-3.28174	5e-05	0.000355933
Scd1	chr19:44468939-44482199	123.226	78.293	-0.654355	-3.71106	5e-05	0.000355933
Ckap2l	chr2:129093945-129122948	59.4399	37.7662	-0.654336	-3.32092	5e-05	0.000355933
Dab2ip	chr2:35405053-35586514	19.8211	12.6016	-0.653426	-3.00253	5e-05	0.000355933
Ppfibp1	chr6:146837015-146980545	23.4258	14.8986	-0.652924	-3.27844	5e-05	0.000355933
Gpd2	chr2:57090088-57223130	29.9477	19.0545	-0.652313	-3.5369	5e-05	0.000355933
Prc1	chr7:87439350-87461145	97.7293	62.2118	-0.651603	-3.57048	5e-05	0.000355933
Igfbp3	chr11:7106095-7113926	577.291	367.753	-0.650561	-3.57476	5e-05	0.000355933
Mdc1	chr17:35978442-35996615	43.5429	27.7584	-0.649514	-3.20883	5e-05	0.000355933
E330013P04Rik	chr19:60220577-60238494	5.24741	3.34594	-0.649191	-2.79239	5e-05	0.000355933
Mcm2	chr6:88833467-88848774	80.1115	51.0911	-0.648938	-3.34852	5e-05	0.000355933
Osbpl3	chr6:50243325-50406169	3.15504	2.01237	-0.648759	-2.92107	5e-05	0.000355933
Tirap	chr9:34991975-35007876	5.63312	3.5934	-0.648586	-2.88578	5e-05	0.000355933
Cryz	chr3:154239483-154286146	10.9517	6.98991	-0.647811	-2.43117	5e-05	0.000355933
Pcyt2	chr11:120471400-120479204	43.6174	27.8432	-0.647579	-3.32065	5e-05	0.000355933
Mvk	chr5:114894314-114910599	35.5938	22.7282	-0.647142	-3.28289	5e-05	0.000355933
Serpinf1	chr11:75223530-75236125	4.59706	2.93648	-0.646623	-2.35555	0.00015	0.000962666
Donson	chr16:91679509-91688973	14.7478	9.42486	-0.645955	-3.37524	5e-05	0.000355933
Epb4.1l1	chr2:156246787-156368950	1.69789	1.08535	-0.645582	-2.31387	5e-05	0.000355933
Pmf1	chr3:88198064-88214238	61.3052	39.1901	-0.64552	-3.61951	5e-05	0.000355933
4933413G19Rik,Foxm1	chr6:128313011-128335162	46.6084	29.8009	-0.645235	-3.27564	5e-05	0.000355933
Bhlhe41	chr6:145806762-145813940	1.71335	1.09554	-0.645178	-2.77073	5e-05	0.000355933
Nudt15	chr14:73919670-73948049	3.18657	2.03917	-0.644018	-2.63215	5e-05	0.000355933
Fhl1	chrX:53984963-54046523	22.0697	14.1303	-0.643279	-3.27179	5e-05	0.000355933
Pvrl2	chr7:20301992-20334922	12.0334	7.70886	-0.64245	-2.50004	5e-05	0.000355933
Runx3	chr4:134676559-134733905	1.39962	0.896725	-0.642298	-2.0471	0.0002	0.00124576
Fam102a	chr2:32390878-32425270	5.9932	3.84112	-0.6418	-2.82044	5e-05	0.000355933
Msh5	chr17:35165549-35183668	0.81537	0.522655	-0.641595	-1.64598	0.00345	0.0143907
Fam181b	chr7:100228388-100230231	111.446	71.4636	-0.641065	-3.52048	5e-05	0.000355933
Wee1	chr7:117265572-117286813	23.376	14.9967	-0.640388	-3.69214	5e-05	0.000355933
Pag1	chr3:9687481-9833679	5.38398	3.45498	-0.639997	-3.11181	5e-05	0.000355933
Tssc4	chr7:150255272-150256992	53.1952	34.1392	-0.639869	-2.85446	5e-05	0.000355933
Tex2	chr11:106363452-106474244	8.36	5.36533	-0.639838	-3.02446	5e-05	0.000355933
Qpctl	chr7:19725565-19734545	5.40582	3.47016	-0.63951	-2.62647	5e-05	0.000355933
Sema4d	chr13:51796616-51889013	0.363447	0.23336	-0.639187	-1.56411	0.0104	0.035966
Fam122b	chrX:50596591-50622982	9.07652	5.82815	-0.639102	-3.39063	5e-05	0.000355933
Tap2	chr17:34341423-34353266	3.32898	2.13904	-0.638115	-2.42848	5e-05	0.000355933
Kif13a	chr13:46844456-47025087	27.7221	17.8192	-0.637607	-3.19036	5e-05	0.000355933
Tbl2	chr5:135625580-135638532	14.1021	9.0698	-0.636767	-3.34961	5e-05	0.000355933
Asic1	chr15:99501148-99531559	15.9039	10.2307	-0.636475	-3.12725	5e-05	0.000355933
Zswim5	chr4:116550006-116661710	9.01614	5.80312	-0.635681	-3.15822	5e-05	0.000355933
Gns	chr10:120802145-120834301	34.2568	22.061	-0.634895	-3.27529	5e-05	0.000355933
Elmo1	chr13:20182375-20700222	10.2067	6.57306	-0.634878	-3.15383	5e-05	0.000355933
Cdca8	chr4:124595708-124614161	83.9183	54.0535	-0.634598	-3.41432	5e-05	0.000355933
AI854517	chr7:86644911-86679289	1.04022	0.67005	-0.634554	-1.91117	0.001	0.00499959
Adcy9	chr16:4287544-4419587	1.90779	1.22939	-0.633958	-2.38901	5e-05	0.000355933
Acss2	chr2:155343778-155388479	20.2226	13.0319	-0.633918	-3.13352	5e-05	0.000355933
Kcnj14	chr7:53071836-53080117	0.624417	0.402456	-0.633681	-1.58369	0.01155	0.0390253
9530077C05Rik	chr9:22216020-22249123	4.66736	3.00884	-0.633402	-2.6416	5e-05	0.000355933
Piezo1	chr8:125000042-125075229	11.597	7.47732	-0.63316	-2.63174	5e-05	0.000355933
Hyou1	chr9:44187572-44200452	47.5306	30.6736	-0.631858	-3.27124	5e-05	0.000355933
Tmed3	chr9:89594040-89599881	60.8269	39.2552	-0.631825	-3.48823	5e-05	0.000355933
Kif18b	chr11:102766832-102786438	28.1263	18.1577	-0.631337	-3.07354	5e-05	0.000355933
Plcb3	chr19:7028202-7044242	39.0898	25.2397	-0.631095	-3.09708	5e-05	0.000355933
Spag4	chr2:155890948-155895235	1.74727	1.12833	-0.630914	-1.88809	0.0035	0.014554
Cgnl1	chr9:71474315-71619409	1.47402	0.9519	-0.63088	-2.27241	5e-05	0.000355933
Slc2a1	chr4:118781349-118809934	15.1205	9.76486	-0.630832	-3.15639	5e-05	0.000355933
Spata5l1	chr2:122456360-122458440	7.25422	4.68686	-0.630199	-2.6341	0.0001	0.000671063
Impa2	chr18:67448876-67478495	60.689	39.2154	-0.630015	-3.41124	5e-05	0.000355933
Rhbdf1	chr11:32109584-32122293	27.2212	17.5903	-0.629949	-3.20634	5e-05	0.000355933
Neto2	chr8:88160486-88214908	43.6092	28.1908	-0.629407	-4.07114	5e-05	0.000355933
Pcdh9	chr14:93412918-94289888	14.1694	9.17239	-0.627412	-3.20715	5e-05	0.000355933
Trib2	chr12:15798532-15823591	57.4351	37.2321	-0.625384	-3.52353	5e-05	0.000355933
Acap3	chr4:155265983-155281360	85.1829	55.2486	-0.624625	-3.17917	5e-05	0.000355933
Srpx2	chrX:130442963-130466985	0.814426	0.528241	-0.624587	-1.63111	0.00445	0.0177163
Ehd2	chr7:16534335-16552884	26.6109	17.2651	-0.624158	-3.23916	5e-05	0.000355933
Fmnl3	chr15:99147653-99200897	8.22364	5.33779	-0.623535	-2.84698	5e-05	0.000355933
Jup	chr11:100230169-100259104	33.3648	21.6683	-0.622736	-3.08582	5e-05	0.000355933
Olfml2a	chr2:38787499-38816105	0.825283	0.536138	-0.622284	-1.53874	0.00555	0.0213689
Fam199x	chrX:133584132-133617040	5.9938	3.89507	-0.621821	-3.83516	5e-05	0.000355933
Pmvk	chr3:89263039-89272931	45.5331	29.5969	-0.621469	-2.75704	5e-05	0.000355933
Mpzl1	chr1:167522311-167564672	158.93	103.327	-0.621168	-3.42572	5e-05	0.000355933
Unc119	chr11:78157023-78162658	19.5737	12.728	-0.62091	-3.14277	5e-05	0.000355933
Zhx2	chr15:57526221-57671387	8.76185	5.69972	-0.620344	-2.86463	5e-05	0.000355933
D8Ertd82e	chr8:37157881-37210841	17.4123	11.3309	-0.619842	-2.91222	5e-05	0.000355933
Itgal	chr7:134439773-134478651	0.327952	0.213523	-0.619096	-1.43633	0.00905	0.0320699
Fzd1	chr5:4753838-4758216	25.6038	16.6718	-0.618952	-3.29956	5e-05	0.000355933
Slc35a3	chr3:116373715-116415198	10.648	6.93373	-0.618878	-3.88821	5e-05	0.000355933
Sh3rf1	chr8:63702967-63874869	9.09312	5.92238	-0.618599	-2.90685	5e-05	0.000355933
Rnf157	chr11:116197658-116274346	12.9363	8.42564	-0.61857	-2.9986	5e-05	0.000355933
Ptchd1	chrX:152004278-152057870	1.11349	0.725607	-0.617822	-2.56035	0.0003	0.00176559
Rnf26	chr9:43918863-43921134	35.1522	22.9271	-0.616558	-3.33911	5e-05	0.000355933
Acsf2	chr11:94418415-94463100	19.5116	12.7295	-0.616158	-2.9553	5e-05	0.000355933
Zcwpw1	chr5:138229029-138277506	17.5273	11.4394	-0.615587	-2.77496	5e-05	0.000355933
Map1a	chr2:121115337-121176749	6.86358	4.47969	-0.615564	-2.46067	5e-05	0.000355933
Igfbp4	chr11:98902573-98913957	716.715	467.81	-0.615479	-3.33437	5e-05	0.000355933
Dock10	chr1:80497647-80755128	59.6891	38.9631	-0.615362	-3.21642	5e-05	0.000355933
Gnb4	chr3:32482449-32515457	18.0291	11.7707	-0.615123	-3.42412	5e-05	0.000355933
Kctd21	chr7:104480832-104498726	4.46493	2.91561	-0.614837	-2.6504	5e-05	0.000355933
Pde8a	chr7:88358689-88478508	0.71241	0.4653	-0.614547	-1.62204	0.0088	0.0313128
Pbk	chr14:66424747-66436659	64.9916	42.4589	-0.614188	-4.09645	5e-05	0.000355933
Mgat5	chr1:129101562-129379549	9.81616	6.41296	-0.61417	-2.88597	5e-05	0.000355933
Plekhh3	chr11:101023992-101032616	11.1491	7.28707	-0.613517	-2.79315	5e-05	0.000355933
Dus2l	chr8:108535406-108577719	6.22271	4.06747	-0.613413	-2.56946	0.0001	0.000671063
Hdac7	chr15:97614795-97674933	10.7678	7.03923	-0.613227	-1.63463	0.00215	0.00966338
Tnfrsf19	chr14:61582670-61665692	20.6584	13.512	-0.612483	-3.06465	5e-05	0.000355933
Pdgfra	chr5:75548315-75594229	0.653855	0.427693	-0.612395	-1.95641	0.0006	0.00321859
Manba	chr3:135148574-135234367	1.86828	1.22224	-0.61218	-2.27715	0.0002	0.00124576
Fkbp2	chr19:7052228-7054951	77.7467	50.8663	-0.612071	-2.64256	5e-05	0.000355933
Slc19a2	chr1:166179176-166195516	20.3149	13.295	-0.611658	-3.42385	5e-05	0.000355933
Agap2	chr10:126515962-126530225	4.16556	2.72643	-0.611501	-2.56293	5e-05	0.000355933
Zeb1	chr18:5491498-5775466	133.221	87.2106	-0.611245	-3.09622	5e-05	0.000355933
Fam19a5	chr15:87374728-87589794	28.1091	18.4043	-0.610997	-2.86692	5e-05	0.000355933
Lrp1b	chr2:40452292-42509118	0.605817	0.396655	-0.610997	-2.37346	0.0001	0.000671063
Tead4	chr6:128177160-128250831	3.36381	2.20271	-0.610817	-2.17894	5e-05	0.000355933
Kif22	chr7:134171244-134185934	53.0796	34.7651	-0.610517	-3.20721	5e-05	0.000355933
Grid1	chr14:35633321-36394301	2.95858	1.93822	-0.610173	-2.1913	0.0001	0.000671063
Limd1	chr9:123387818-123430670	91.2952	59.8362	-0.609521	-3.27419	5e-05	0.000355933
Cyp4f14	chr17:33042014-33054287	0.93762	0.614539	-0.6095	-1.44969	0.0093	0.0327537
Fry	chr5:151062504-151300328	0.459256	0.301076	-0.609173	-1.96086	0.0004	0.002271
Gltp	chr5:115119510-115140944	32.7247	21.4616	-0.608622	-3.1582	5e-05	0.000355933
Haus7	chrX:70682653-70704368	17.9875	11.7999	-0.608217	-2.45947	5e-05	0.000355933
Cdc20	chr4:118100697-118109948	114.168	74.9105	-0.607912	-2.53017	5e-05	0.000355933
Cacna1h	chr17:25507497-25570728	1.97355	1.29502	-0.607815	-2.35914	5e-05	0.000355933
Camk2n2	chr16:20611673-20645988	5.23905	3.43856	-0.607501	-1.63948	0.014	0.0458393
Lhfpl4	chr6:113118080-113145378	14.4407	9.4806	-0.607087	-3.08838	5e-05	0.000355933
Lig1	chr7:13844315-13896776	69.0276	45.3326	-0.606623	-2.75756	5e-05	0.000355933
Dhrs13	chr11:77845814-77851366	24.0346	15.788	-0.606287	-3.23754	5e-05	0.000355933
Gabrb3	chr7:64845903-65084171	1.85028	1.21574	-0.605908	-2.48074	5e-05	0.000355933
Abcb8	chr5:23899973-23915765	23.3661	15.3586	-0.605375	-3.06321	5e-05	0.000355933
Wdr62	chr7:31025156-31065440	12.5661	8.26638	-0.604211	-2.77971	5e-05	0.000355933
Lmna	chr3:88285070-88307254	10.391	6.83845	-0.603591	-2.14962	0.00015	0.000962666
Pde2a	chr7:108570204-108661343	14.5629	9.58714	-0.60313	-2.77601	5e-05	0.000355933
Sgsm1	chr5:113672239-113739806	5.88087	3.87252	-0.602757	-1.93668	0.0002	0.00124576
Sowahc	chr10:58684669-58689181	9.4997	6.25648	-0.602532	-3.0793	5e-05	0.000355933
Dcpp2	chr17:24035688-24037754	104.096	68.5737	-0.602187	-4.45487	5e-05	0.000355933
Hexim2	chr11:102994652-103001222	3.25251	2.143	-0.601921	-1.93266	0.00025	0.0015104
Zbtbd6	chr14:79851641-79854623	3.2094	2.11534	-0.601418	-2.63451	0.0002	0.00124576
Ppp1r14c	chr10:6881565-6980391	16.0681	10.5938	-0.600982	-3.3078	5e-05	0.000355933
Crebl2	chr6:134780216-134807901	0.742927	0.490128	-0.600063	-1.71075	0.0141	0.0461291
Nek2	chr1:193645351-193656928	28.9847	19.1228	-0.599999	-3.24558	5e-05	0.000355933
Birc5	chr11:117710550-117717057	93.0882	61.4543	-0.599085	-2.68317	5e-05	0.000355933
Mest	chr6:30683505-30846760	403.823	266.646	-0.5988	-3.50721	5e-05	0.000355933
Map4k4	chr1:39957757-40083155	754.323	498.237	-0.598349	-2.52349	5e-05	0.000355933
Josd2	chr7:51723349-51727028	33.9688	22.4377	-0.598282	-2.54193	5e-05	0.000355933
Sipa1l1	chr12:83271002-83552771	26.6558	17.6088	-0.598148	-2.94556	5e-05	0.000355933
Mybl2	chr2:162880370-162910423	15.4401	10.2029	-0.597703	-2.88593	5e-05	0.000355933
Gm715	chrX:57801182-57802391	5.1348	3.39475	-0.597004	-2.32997	0.00085	0.00435251
Fam110a	chr2:151795133-151805955	36.6602	24.2407	-0.596782	-2.81417	5e-05	0.000355933
Klhl32	chr4:24544419-24778233	3.02333	1.9994	-0.596571	-2.0836	0.0004	0.002271
Fam195a	chr17:26000642-26005683	16.3151	10.7901	-0.596501	-2.84242	0.00015	0.000962666
Incenp	chr19:9946786-9974023	66.1254	43.7339	-0.596454	-2.94521	5e-05	0.000355933
Ppfibp2	chr7:114738564-114901546	2.44726	1.61924	-0.595851	-2.06285	0.00025	0.0015104
BC018242	chr9:21742717-21753351	21.5067	14.231	-0.595745	-2.99775	5e-05	0.000355933
Svil	chr18:5046586-5119291	2.13498	1.41301	-0.595455	-2.39446	5e-05	0.000355933
1110007C09Rik	chr13:49298319-49311395	7.71251	5.10457	-0.595412	-2.45324	0.0012	0.00583265
1190002F15Rik	chr6:134879109-134901736	13.6397	9.03239	-0.59463	-1.96389	0.0005	0.00275068
Trib3	chr2:152163160-152169796	1.13448	0.751829	-0.593551	-1.71022	0.0067	0.0250917
Srpk3	chrX:71019760-71024263	2.0861	1.38249	-0.593537	-1.97484	0.00185	0.00849872
Rps6ka5	chr12:101787987-101963238	5.22916	3.46566	-0.593452	-2.89195	5e-05	0.000355933
B930041F14Rik	chr4:155068450-155070592	11.8235	7.83617	-0.593438	-2.94435	5e-05	0.000355933
Bola1	chr3:96000510-96001509	24.6256	16.3267	-0.592924	-3.07661	0.0002	0.00124576
Galnt16	chr12:81619976-81704883	7.26657	4.81785	-0.592885	-2.69452	5e-05	0.000355933
5730508B09Rik	chr3:127572605-127599241	2.52808	1.67736	-0.59185	-2.54397	0.0032	0.0135637
Ogg1	chr6:113276969-113293916	17.1017	11.3468	-0.59185	-1.86004	0.00405	0.0163889
Zfand2b	chr1:75165219-75168200	12.0351	7.98769	-0.5914	-2.15027	5e-05	0.000355933
Nap1l3	chrX:119508169-119510994	2.56361	1.70319	-0.589939	-2.34639	0.00025	0.0015104
Plekha7	chr7:123267631-123333355	13.3074	8.8433	-0.589573	-2.5989	5e-05	0.000355933
Racgap1	chr15:99450927-99482087	116.913	77.7019	-0.589414	-2.94134	5e-05	0.000355933
Fkbp9	chr6:56782052-56829354	79.7213	53.0135	-0.588604	-3.32025	5e-05	0.000355933
Spats2l	chr1:57831704-58005241	28.7096	19.0945	-0.588372	-2.94112	5e-05	0.000355933
Eda	chrX:97170944-97596099	1.22948	0.81787	-0.588109	-1.97494	0.00025	0.0015104
Prodh	chr16:18071818-18089283	1.60925	1.07089	-0.587578	-1.88633	0.00235	0.0104148
Yars	chr4:128867038-128925687	39.6561	26.392	-0.587443	-2.88772	5e-05	0.000355933
Foxo4	chrX:98449866-98456212	10.6509	7.08844	-0.587439	-2.80617	5e-05	0.000355933
Cpne2	chr8:97056927-97094429	13.4836	8.97688	-0.586925	-2.74274	5e-05	0.000355933
Dhcr24	chr4:106233642-106261718	95.1513	63.3496	-0.586888	-3.05709	5e-05	0.000355933
Nr2e1	chr10:42281776-42303394	1.72735	1.15023	-0.586637	-2.08271	0.00075	0.0039068
Gm10069	chr6:128388774-128476738	2.05723	1.37025	-0.586265	-1.79547	0.0053	0.0205507
Rab6b	chr9:103014403-103087600	12.0143	8.00508	-0.585759	-3.03799	5e-05	0.000355933
Pxmp2	chr5:110703304-110715187	5.76617	3.84428	-0.584901	-2.5084	0.00195	0.00890047
Rap1gap2	chr11:74196984-74403660	1.37114	0.914422	-0.584446	-2.21005	0.0004	0.002271
Stil	chr4:114672722-114715803	12.9663	8.6489	-0.584182	-3.1408	5e-05	0.000355933
Csf1	chr3:107543965-107563387	9.2413	6.17186	-0.58239	-2.46902	5e-05	0.000355933
Abtb2	chr2:103406466-103558580	24.7695	16.5441	-0.582244	-2.91872	5e-05	0.000355933
Prdm11	chr2:92815062-92886301	1.06197	0.709419	-0.582032	-1.53586	0.01065	0.036558
Rnf144a	chr12:26991662-27100121	11.0446	7.37992	-0.581668	-2.95769	5e-05	0.000355933
Cd81	chr7:150218525-150253835	801.983	536.02	-0.581284	-3.08387	5e-05	0.000355933
Timeless	chr10:127669118-127689997	22.1292	14.792	-0.581133	-2.73812	5e-05	0.000355933
Slc25a25	chr2:32270006-32310996	57.7188	38.5846	-0.581019	-3.01996	5e-05	0.000355933
Cyp2j9	chr4:96235119-96258176	11.5501	7.7294	-0.579475	-2.77636	5e-05	0.000355933
Mtfp1	chr11:3991483-3995434	2.85837	1.91338	-0.579068	-2.06145	0.00205	0.00930058
Metrnl	chr11:121563740-121578703	6.95397	4.65641	-0.578617	-2.70783	5e-05	0.000355933
Arhgap26	chr18:39152798-39535939	3.79831	2.54396	-0.578281	-2.69942	5e-05	0.000355933
Zfp367	chr13:64234364-64254507	15.0854	10.1043	-0.578185	-3.19286	5e-05	0.000355933
Pold2	chr11:5761868-5778259	77.9948	52.2571	-0.577751	-2.64799	5e-05	0.000355933
Arhgap31	chr16:38598455-38713148	37.793	25.325	-0.577557	-2.87443	5e-05	0.000355933
Fam217b	chr2:178149238-178156866	6.75789	4.53124	-0.576666	-2.48548	5e-05	0.000355933
Arl2bp	chr8:97190654-97198322	121.931	81.7703	-0.576417	-2.20991	0.00015	0.000962666
Traf5	chr1:193821087-193916445	3.61245	2.42331	-0.575997	-1.93799	0.00045	0.00251812
Fam13c	chr10:69903415-70062039	9.9644	6.68597	-0.575646	-1.8804	0.002	0.00910113
Agt	chr8:127080486-127093607	25.5906	17.1803	-0.574859	-2.8243	5e-05	0.000355933
Cyp51	chr5:4080673-4104697	83.4695	56.0619	-0.574228	-3.48147	5e-05	0.000355933
Dpysl3	chr18:43483880-43552985	24.4764	16.4403	-0.574157	-2.54604	5e-05	0.000355933
Ednra	chr8:80186927-80248351	4.73943	3.18617	-0.572889	-2.67148	0.0001	0.000671063
Ptprz1	chr6:22825501-23002916	225.721	151.789	-0.572478	-3.0192	5e-05	0.000355933
Mutyh	chr4:116480338-116492036	4.93774	3.32113	-0.572177	-1.92548	0.0004	0.002271
Ctnnbip1	chr4:148892349-148940546	26.1232	17.5735	-0.571932	-2.75042	5e-05	0.000355933
Rnf7	chr9:96371375-96379014	84.7385	57.0049	-0.571931	-3.78683	5e-05	0.000355933
Ccdc34	chr2:109857973-109890636	31.9842	21.5186	-0.571776	-2.92	5e-05	0.000355933
Bex1	chrX:132748510-132750052	3.18394	2.1423	-0.571653	-1.87702	0.00835	0.0300755
Myrf	chr19:10282760-10315238	0.555339	0.373674	-0.57159	-1.64321	0.00305	0.0130611
Pja2	chr17:64630354-64681223	49.2726	33.1557	-0.571528	-3.21809	5e-05	0.000355933
Rps6ka4	chr19:6903573-6915091	10.5476	7.09817	-0.571399	-2.09849	5e-05	0.000355933
2310008H04Rik	chr16:15887378-16146926	14.7094	9.90035	-0.571188	-2.51549	5e-05	0.000355933
4933404O12Rik	chr5:137395015-137412979	11.2466	7.56977	-0.571172	-2.92238	5e-05	0.000355933
Dner	chr1:84366413-84692796	17.2665	11.6225	-0.571058	-2.88787	5e-05	0.000355933
Bcl9l	chr9:44307218-44318495	19.3176	13.014	-0.569846	-2.5958	5e-05	0.000355933
Ank3	chr10:68996455-69490184	0.457493	0.308294	-0.569444	-1.74267	0.0012	0.00583265
Rcn3	chr7:52338283-52347583	6.68258	4.50368	-0.569302	-2.20176	0.00035	0.00202332
Asf1b	chr8:86479592-86494094	29.6331	19.9712	-0.569289	-2.93288	5e-05	0.000355933
Tnk2	chr16:32644728-32683579	27.0992	18.2701	-0.568762	-2.67924	5e-05	0.000355933
Meis3	chr7:16760728-16771852	3.60287	2.42949	-0.56849	-2.00428	0.00075	0.0039068
Gtl3	chr8:97944149-97958769	74.5392	50.2694	-0.56832	-3.37275	5e-05	0.000355933
St6galnac4,St6galnac6	chr2:32442597-32476324	20.7961	14.0299	-0.567814	-2.61152	5e-05	0.000355933
Prx	chr7:28284342-28305060	1.31387	0.886552	-0.567544	-1.82661	0.00075	0.0039068
Mtfr2	chr10:20067624-20081475	4.21926	2.8484	-0.566838	-2.56315	0.00015	0.000962666
Stard4	chr18:33361074-33373470	31.964	21.593	-0.565884	-3.45105	5e-05	0.000355933
Alpl	chr4:137297646-137352292	1.58604	1.07186	-0.565306	-1.78791	0.00215	0.00966338
Dhcr7	chr7:151009071-151034315	75.5528	51.0609	-0.565267	-3.13735	5e-05	0.000355933
Clip2	chr5:134965255-135028304	21.1122	14.2729	-0.564797	-2.53564	5e-05	0.000355933
Dock6	chr9:21604623-21657079	10.5809	7.15389	-0.56466	-2.66178	5e-05	0.000355933
Kif1a	chr1:94912032-94998442	32.2325	21.7942	-0.564571	-2.66489	5e-05	0.000355933
Creb3l2	chr6:37281020-37392148	16.6954	11.2892	-0.564508	-2.77263	5e-05	0.000355933
Slc16a2	chrX:100892752-101017327	18.9519	12.822	-0.563722	-2.91221	5e-05	0.000355933
Soga2	chr17:66686321-66799090	4.0819	2.76168	-0.563694	-2.34397	5e-05	0.000355933
Iffo1	chr6:125095258-125111800	19.3568	13.1004	-0.563228	-2.57512	5e-05	0.000355933
B430212C06Rik	chr18:67480862-67527448	1.19204	0.806865	-0.563033	-1.61643	0.0044	0.0175578
Mfap3l	chr8:63111656-63155528	4.9414	3.34475	-0.563024	-2.72036	5e-05	0.000355933
Dhrs7b	chr11:60644132-60671925	21.131	14.3034	-0.563001	-2.5473	5e-05	0.000355933
Efhd2	chr4:141414056-141430835	15.0807	10.2098	-0.562753	-2.72643	5e-05	0.000355933
Tnfaip6	chr2:51893632-51912201	10.7584	7.28523	-0.562417	-2.92808	0.0001	0.000671063
Lasp1	chr11:97660985-97700078	127.598	86.4089	-0.562349	-2.93109	5e-05	0.000355933
Eri1	chr8:36528318-36558587	25.6879	17.4005	-0.561957	-3.36543	5e-05	0.000355933
Aacs	chr5:125956242-125997773	30.555	20.6975	-0.561951	-2.85808	5e-05	0.000355933
Wscd1	chr11:71564204-71603148	148.041	100.316	-0.561443	-2.89088	5e-05	0.000355933
Fam173a	chr17:25923524-25929229	46.7256	31.6676	-0.561204	-2.55739	5e-05	0.000355933
Gne	chr4:44046946-44097049	27.7185	18.7877	-0.561058	-2.58039	5e-05	0.000355933
Cgn	chr3:94563991-94590437	0.486084	0.32953	-0.560795	-1.51277	0.00565	0.0216778
Ugt1a1,Ugt1a10,Ugt1a2,Ugt1a5,Ugt1a6a,Ugt1a6b,Ugt1a7c,Ugt1a9	chr1:89951985-90116577	0.893393	0.605979	-0.560026	-1.4558	0.01235	0.0412202
Mynn	chr3:30501008-30517416	8.56508	5.81128	-0.559611	-2.9227	5e-05	0.000355933
Slk	chr19:47654508-47719736	17.6323	11.9639	-0.559533	-2.85805	5e-05	0.000355933
Slc12a4	chr8:108467489-108490015	38.0762	25.8495	-0.558753	-2.75867	5e-05	0.000355933
Foxd2	chr4:114578884-114581503	1.07422	0.729958	-0.557408	-1.75863	0.00785	0.028556
Rbpms	chr8:34893115-35040313	2.82644	1.92068	-0.55737	-1.53915	0.0083	0.0299401
Tshz3	chr7:37483136-37558476	2.8215	1.91762	-0.557146	-2.26863	0.0001	0.000671063
Ogfod3	chr11:121038906-121090623	10.4932	7.13315	-0.55684	-1.63761	0.0144	0.0468816
Rcor3	chr1:193924342-193974907	12.8982	8.77059	-0.556426	-2.56309	5e-05	0.000355933
Crocc	chr4:140572551-140616460	2.10354	1.43047	-0.556329	-1.99038	5e-05	0.000355933
Gli3	chr13:15555555-15821858	4.86516	3.30898	-0.556101	-2.66374	5e-05	0.000355933
Herpud1	chr8:96910399-96919258	9.58679	6.52204	-0.555726	-2.52965	5e-05	0.000355933
Unc80	chr1:66515020-66745722	0.928366	0.631739	-0.555364	-2.2255	0.0001	0.000671063
E130309F12Rik	chr4:49072333-49353133	0.791169	0.538573	-0.554844	-1.87661	0.0079	0.0287119
Fth1	chr19:10055089-10059601	1086.93	739.922	-0.554813	-2.80732	5e-05	0.000355933
Pde3a	chr6:141197789-141447872	1.29366	0.881046	-0.554165	-1.78999	0.00125	0.00605128
Net1	chr13:3881808-3917466	14.3633	9.78467	-0.553789	-2.71631	5e-05	0.000355933
Pdzrn3	chr6:101099600-101327891	2.93973	2.00273	-0.553718	-2.16302	0.00015	0.000962666
Zfp493	chr13:67880629-67890017	1.79546	1.2232	-0.553687	-2.12506	0.0012	0.00583265
Prosapip1	chr2:130458574-130468539	4.14818	2.82643	-0.553496	-2.31117	5e-05	0.000355933
Pacsin2	chr15:83206036-83295036	30.7001	20.9291	-0.552731	-2.65364	5e-05	0.000355933
Wars2	chr3:98945012-99024126	6.31725	4.30758	-0.55242	-2.63633	5e-05	0.000355933
Amigo1	chr3:107989252-107994695	6.29585	4.293	-0.552416	-2.50141	5e-05	0.000355933
Snrnp25	chr11:32105414-32108995	20.9764	14.3042	-0.552327	-2.82722	0.00015	0.000962666
Limk1	chr5:135131908-135164460	16.8405	11.484	-0.552301	-2.6296	5e-05	0.000355933
Kremen1	chr11:5091555-5161613	25.4187	17.3404	-0.551751	-2.75265	5e-05	0.000355933
Pkp4	chr2:58998906-59193262	30.2021	20.6076	-0.551471	-2.66059	5e-05	0.000355933
Tlr4	chr4:66488844-66503830	2.03937	1.39251	-0.550437	-2.3785	0.0015	0.00707134
Kifc5b	chr17:27054035-27069524	10.8898	7.43868	-0.549862	-2.5406	5e-05	0.000355933
Parp1	chr1:182499105-182531385	113.152	77.302	-0.549688	-2.81594	5e-05	0.000355933
Grid2	chr6:63206850-64616273	4.77325	3.26176	-0.54932	-2.37505	0.00015	0.000962666
Espl1	chr15:102126723-102154787	18.4283	12.5942	-0.549162	-2.78873	5e-05	0.000355933
Nkain3	chr4:20170999-20705815	1.77422	1.21278	-0.548868	-2.1412	0.00245	0.0107709
Tcf7	chr11:52066105-52095752	4.96908	3.39772	-0.548413	-2.17988	0.0001	0.000671063
Vegfa	chr17:46153942-46169326	19.396	13.263	-0.548351	-2.60814	5e-05	0.000355933
Fam43a	chr16:30599808-30602883	0.704982	0.482178	-0.54802	-1.54709	0.01435	0.0467947
Gcnt4	chr13:97694643-97720869	5.66488	3.87526	-0.547751	-2.66383	5e-05	0.000355933
Efnb1	chrX:96331468-96344330	4.64151	3.17652	-0.547147	-2.30023	0.00015	0.000962666
Sc4mol	chr8:67196941-67212375	98.145	67.2043	-0.546362	-3.67896	5e-05	0.000355933
Tubd1	chr11:86358492-86380862	11.049	7.56828	-0.545876	-2.45501	0.0001	0.000671063
Supt3	chr17:44632935-45256233	10.3103	7.06767	-0.544786	-1.94954	0.00055	0.00298222
Rel	chr11:23641728-23670970	1.36019	0.9325	-0.544629	-1.89001	0.0043	0.01721
Sgol2	chr1:58042183-58083121	30.8329	21.1402	-0.544479	-2.85919	5e-05	0.000355933
Bcl7c	chr7:134848491-134852280	45.3668	31.1085	-0.544329	-2.17364	5e-05	0.000355933
Cdca2	chr14:68294410-68333898	25.3276	17.3706	-0.544058	-2.5938	5e-05	0.000355933
Ccnf	chr17:24360176-24388354	43.2587	29.6736	-0.543808	-2.60602	5e-05	0.000355933
Macrod1	chr19:7131257-7272552	3.11529	2.13697	-0.543799	-1.8872	0.00395	0.0160489
Sptb	chr12:77681474-77811534	3.8001	2.60759	-0.543321	-2.38302	5e-05	0.000355933
Tesc	chr5:118477832-118511879	3.33087	2.28577	-0.543223	-1.84548	0.0073	0.0269125
Itm2c	chr1:87791084-87805273	201.402	138.215	-0.54316	-3.02627	5e-05	0.000355933
Tmem173	chr18:35893331-35900208	50.3785	34.587	-0.542581	-3.09294	5e-05	0.000355933
Fam211b	chr10:75012869-75023075	2.56075	1.75866	-0.542088	-2.18396	0.00015	0.000962666
Mlxip	chr5:123844827-123907940	11.0561	7.59387	-0.541932	-2.17477	5e-05	0.000355933
Por	chr5:136165083-136211195	34.8984	23.9706	-0.541894	-2.66852	5e-05	0.000355933
St6gal2	chr17:55585014-55638524	8.6413	5.9385	-0.54115	-2.6279	0.0001	0.000671063
Melk	chr4:44313788-44377547	26.791	18.415	-0.540869	-2.94737	5e-05	0.000355933
Ttl	chr2:128891682-128922019	9.11187	6.26352	-0.540774	-2.69443	5e-05	0.000355933
Cpne8	chr15:90317911-90509819	66.6196	45.8013	-0.540559	-1.88297	0.0013	0.00625567
Rprm	chr2:53936503-53937963	3.82596	2.63047	-0.540502	-2.12353	0.00265	0.0115449
Tnc	chr4:63620818-63708049	98.7663	67.9611	-0.53931	-2.61758	5e-05	0.000355933
Cask	chrX:13094207-13423667	36.2324	24.9362	-0.539039	-3.01691	5e-05	0.000355933
Rgs7bp	chr13:105737232-105845010	7.27145	5.0045	-0.539018	-2.817	5e-05	0.000355933
Wwc1	chr11:35652679-35793591	71.841	49.4442	-0.539005	-2.69337	5e-05	0.000355933
Troap	chr15:98905403-98913840	20.9144	14.3993	-0.538499	-2.22508	5e-05	0.000355933
Ube2c	chr2:164595428-164598402	163.853	112.831	-0.538235	-3.35763	5e-05	0.000355933
Kif14	chr1:138364534-138428088	8.73124	6.01665	-0.537225	-2.8002	5e-05	0.000355933
Poc1a	chr9:106183391-106252222	6.94828	4.78821	-0.537169	-2.26248	0.0002	0.00124576
Ppap2a	chr13:113590999-113657888	19.1336	13.1858	-0.537127	-2.47846	5e-05	0.000355933
Ncln	chr10:80949203-80959108	49.496	34.1326	-0.536161	-2.66466	5e-05	0.000355933
Man2b2	chr5:37198051-37221888	1.08344	0.747249	-0.535958	-1.60437	0.00315	0.0134036
Olfm2	chr9:20472429-20532658	212.389	146.539	-0.535426	-3.03706	5e-05	0.000355933
Slitrk5	chr14:112074336-112082357	3.8303	2.64394	-0.53477	-2.35738	5e-05	0.000355933
Tdrd7	chr4:46000333-46047631	20.753	14.3275	-0.534531	-2.78546	5e-05	0.000355933
Glyctk	chr9:106055190-106060469	1.20894	0.835212	-0.533524	-1.767	0.00295	0.012705
Cnnm4	chr1:36528441-36565621	4.93856	3.41201	-0.533468	-2.40501	5e-05	0.000355933
Gas2l3	chr10:88871567-88906712	12.6456	8.73821	-0.53322	-2.89363	5e-05	0.000355933
Fancd2	chr6:113481675-113546279	11.4271	7.899	-0.532718	-2.76455	5e-05	0.000355933
Rhbdl3	chr11:80114413-80169488	1.80533	1.24805	-0.532582	-1.98029	0.00105	0.00520854
Alcam	chr16:52249108-52453110	7.49594	5.18684	-0.531253	-2.86002	5e-05	0.000355933
Pcif1	chr2:164704867-164716937	25.6823	17.7739	-0.531012	-2.62941	5e-05	0.000355933
Prob1	chr18:35810004-35814853	6.58104	4.55497	-0.530876	-2.4501	5e-05	0.000355933
Tmem189	chr2:167468724-167487044	24.7649	17.1415	-0.530803	-2.61043	5e-05	0.000355933
Chaf1a	chr17:56179838-56207449	39.0607	27.0367	-0.530798	-2.56255	5e-05	0.000355933
Slc12a2	chr18:58038331-58106475	92.0252	63.7135	-0.53043	-3.23027	5e-05	0.000355933
Zwilch	chr9:63964953-64020738	25.9708	17.9991	-0.528967	-2.79439	5e-05	0.000355933
Psmb10	chr8:108459627-108462292	8.3611	5.79634	-0.52855	-2.26118	0.0005	0.00275068
Gtpbp3	chr8:74012001-74017299	14.1933	9.84173	-0.528226	-2.54655	5e-05	0.000355933
Plekhg4	chr8:107899280-107937387	0.678266	0.470332	-0.528172	-1.51734	0.00705	0.0261507
Myo18a	chr11:77590766-77679482	50.8646	35.2713	-0.528166	-2.51659	5e-05	0.000355933
Gfod2	chr8:108240012-108282507	14.2254	9.86835	-0.52759	-2.55918	5e-05	0.000355933
Egln1	chr8:127432486-127473154	34.4499	23.8998	-0.527502	-2.96122	5e-05	0.000355933
Efcab11	chr12:100955740-101121652	2.00723	1.39267	-0.527355	-1.95572	0.00565	0.0216778
Herc3	chr6:58783693-58870390	8.63527	5.9922	-0.527156	-2.7663	5e-05	0.000355933
Snx21	chr2:164611520-164630381	8.55016	5.93341	-0.527091	-1.85232	0.0025	0.0109747
Polg	chr7:86537223-86611159	38.6838	26.8461	-0.52702	-2.1324	5e-05	0.000355933
Zfp36l1	chr12:81208746-81214000	39.8804	27.684	-0.526627	-2.88684	5e-05	0.000355933
Tacc3	chr5:34000795-34014846	60.1603	41.7644	-0.526536	-2.9109	5e-05	0.000355933
Esco2	chr14:66437863-66452806	17.6687	12.2668	-0.526438	-3.06579	5e-05	0.000355933
Xkr8	chr4:132280818-132288461	2.28928	1.59173	-0.524294	-2.13865	0.00095	0.00479935
Mgat3	chr15:80004150-80045949	3.046	2.11791	-0.524276	-2.18553	0.00015	0.000962666
Mapt	chr11:104092749-104193407	1.24389	0.864942	-0.524185	-1.80618	0.00135	0.00644739
Vapa	chr17:65929392-65962895	112.441	78.1967	-0.523984	-3.45579	5e-05	0.000355933
2310003H01Rik	chr11:120230875-120240060	11.4885	7.99016	-0.523892	-2.42374	5e-05	0.000355933
Synj2	chr17:5941279-6079739	10.0592	7.00105	-0.522876	-1.98628	0.00055	0.00298222
Agrn	chr4:155539398-155571597	90.7395	63.1542	-0.522853	-2.6531	5e-05	0.000355933
Pcyox1l	chr18:61856490-61867289	16.4443	11.4567	-0.521392	-2.63227	5e-05	0.000355933
Rapgef5	chr12:118754951-118995451	1.17396	0.817959	-0.521288	-1.82818	0.00275	0.0119289
Fam124a	chr14:63174573-63227322	11.6343	8.10986	-0.520635	-2.42003	5e-05	0.000355933
Zfp414	chr17:33766036-33768659	35.8457	25.0151	-0.519001	-2.16968	5e-05	0.000355933
Abca8b	chr11:109794719-109857130	2.63465	1.83892	-0.518754	-2.35477	0.00025	0.0015104
2610020H08Rik	chr7:126937643-126992455	3.68642	2.57354	-0.518464	-1.83608	0.0021	0.00948816
Swap70	chr7:117365216-117427020	29.2713	20.4363	-0.518353	-2.74862	5e-05	0.000355933
Spc24	chr9:21559885-21564730	17.434	12.1722	-0.518312	-2.5032	0.00015	0.000962666
Sord	chr2:122060574-122091073	20.3421	14.2029	-0.51829	-2.73619	5e-05	0.000355933
Vps37b	chr5:124454649-124482269	20.3068	14.1826	-0.517842	-2.62696	5e-05	0.000355933
Epb4.1l3	chr17:69506149-69639327	13.7705	9.6188	-0.517652	-2.49827	5e-05	0.000355933
Haus4	chr14:55160621-55173198	14.7957	10.336	-0.517505	-2.46348	0.00025	0.0015104
Pik3cb	chr9:98938820-99040630	6.35381	4.44101	-0.516732	-2.63413	5e-05	0.000355933
Farp1	chr14:121434795-121682948	30.2649	21.1589	-0.51638	-2.58431	5e-05	0.000355933
Spag5	chr11:78115092-78135956	33.7873	23.6248	-0.516182	-2.57297	5e-05	0.000355933
Pprc1	chr19:46131028-46147399	29.8306	20.8663	-0.515619	-2.61919	5e-05	0.000355933
App	chr16:84954680-85173952	152.712	106.824	-0.51558	-2.67373	5e-05	0.000355933
Dpy19l1	chr9:24216224-24307584	31.0277	21.7072	-0.515383	-3.24071	5e-05	0.000355933
Tmem167	chr13:90229271-90254526	11.8029	8.25963	-0.514989	-3.15813	5e-05	0.000355933
Mospd3	chr5:138037874-138042268	29.4077	20.5799	-0.514958	-2.20279	5e-05	0.000355933
E2f7	chr10:110182520-110224440	9.23004	6.46289	-0.514159	-2.51318	5e-05	0.000355933
Pdia6	chr12:17273400-17331536	100.962	70.7073	-0.513878	-2.79646	5e-05	0.000355933
Gpx4	chr10:79516254-79519184	114.849	80.4393	-0.513769	-2.49733	5e-05	0.000355933
Aktip	chr8:93593992-93659395	15.26	10.6902	-0.513467	-1.61672	0.00835	0.0300755
Slc4a7	chr14:15535538-15632457	13.046	9.13959	-0.513408	-3.19432	5e-05	0.000355933
Ska3	chr14:58425397-58445000	18.2782	12.8081	-0.513073	-2.7635	5e-05	0.000355933
Dchs1	chr7:112901502-112936064	14.3352	10.0502	-0.512336	-2.49308	5e-05	0.000355933
Ppp1r18	chr17:36002539-36012541	15.5935	10.9329	-0.512272	-2.14615	5e-05	0.000355933
Pigt	chr2:164323024-164333801	128.794	90.3046	-0.512198	-2.84576	5e-05	0.000355933
Nr3c1	chr18:39570198-39646899	16.0762	11.275	-0.511799	-2.90254	5e-05	0.000355933
Fam58b	chr11:78564007-78565231	23.6648	16.5989	-0.51166	-2.80009	5e-05	0.000355933
Pole	chr5:110715337-110766472	22.0991	15.5007	-0.511659	-2.61466	5e-05	0.000355933
Slc9a1	chr4:132925686-132979613	12.2739	8.61182	-0.511202	-2.22183	5e-05	0.000355933
Mcm5	chr8:77633426-77652338	81.2012	56.9944	-0.510682	-2.80013	5e-05	0.000355933
Srebf1	chr11:59918514-60034106	69.4486	48.7552	-0.510391	-2.14953	5e-05	0.000355933
Tenc1	chr15:101933418-101946832	15.0424	10.5655	-0.50967	-2.33776	5e-05	0.000355933
Aurkb	chr11:68859144-68865164	46.2971	32.5211	-0.509547	-2.76209	5e-05	0.000355933
Ehd4	chr2:119915222-119980311	13.636	9.57902	-0.50947	-2.48781	5e-05	0.000355933
Rbl1	chr2:156971629-157030270	18.0228	12.6621	-0.509307	-2.64249	5e-05	0.000355933
Dbndd2	chr2:164311639-164318823	6.39621	4.49393	-0.50924	-2.2582	5e-05	0.000355933
Kctd7	chr5:130620757-130631678	2.75749	1.93762	-0.50907	-2.18004	0.0004	0.002271
Slc20a1	chr2:129024508-129037348	32.5823	22.8954	-0.509031	-2.75929	5e-05	0.000355933
Tmem17	chr11:22412285-22419234	3.8117	2.67849	-0.509018	-2.02707	0.0053	0.0205507
Nfix	chr8:87231497-87324239	37.1857	26.1328	-0.508884	-2.3172	5e-05	0.000355933
Lrrn3	chr12:41750676-43056573	2.70251	1.89937	-0.508778	-1.85654	0.002	0.00910113
Tmc6	chr11:117627298-117641997	8.02837	5.64276	-0.508705	-2.05271	0.00025	0.0015104
Tigd3	chr19:5891137-5894107	1.56211	1.09835	-0.508166	-1.70912	0.00925	0.032673
Dna2	chr10:62409776-62436936	11.6064	8.1612	-0.508073	-2.54148	5e-05	0.000355933
Tspan9	chr6:127911417-128093596	8.81905	6.20136	-0.508038	-2.41708	5e-05	0.000355933
Tmem86a	chr7:54306009-54310146	1.51423	1.06499	-0.507743	-1.64451	0.0141	0.0461291
Ncapd2	chr6:125118024-125141604	98.0566	68.9659	-0.507731	-2.50677	5e-05	0.000355933
Cd9	chr6:125410283-125444773	132.893	93.5041	-0.507165	-3.27546	5e-05	0.000355933
Ero1lb	chr13:12658149-12701795	1.73983	1.22431	-0.506982	-2.13634	0.0024	0.0106013
Bub1b	chr2:118423946-118467328	48.5464	34.1765	-0.506359	-2.62309	5e-05	0.000355933
6720489N17Rik	chr13:62704374-62725542	2.91496	2.05227	-0.506258	-2.18211	0.0027	0.0117289
Stard13	chr5:151840089-151992768	18.8408	13.268	-0.505908	-2.47967	5e-05	0.000355933
Pdpr	chr8:113618644-113669398	16.0729	11.3212	-0.505602	-2.57232	5e-05	0.000355933
Cdh13	chr8:120807654-121847348	6.37476	4.49038	-0.505532	-2.0091	0.0003	0.00176559
Fzd7	chr1:59538990-59543799	6.597	4.64739	-0.505389	-2.48359	5e-05	0.000355933
Prrt2	chr7:134161055-134164725	1.0963	0.7724	-0.50522	-1.42417	0.01015	0.0352328
Cntrob	chr11:69112997-69137375	13.425	9.46149	-0.504783	-2.42842	5e-05	0.000355933
A030009H04Rik	chr11:69154270-69156149	7.43791	5.24377	-0.504294	-2.44848	0.00075	0.0039068
Pcdha1,Pcdha10,Pcdha11,Pcdha12,Pcdha2,Pcdha3,Pcdha4,Pcdha4-g,Pcdha5,Pcdha6,Pcdha7,Pcdha8,Pcdha9,Pcdhac1,Pcdhac2,Pcdhga1,Pcdhga10,Pcdhga11,Pcdhga12,Pcdhga2,Pcdhga3,Pcdhga4,Pcdhga5,Pcdhga6,Pcdhga7,Pcdhga8,Pcdhga9,Pcdhgb1,Pcdhgb2,Pcdhgb4,Pcdhgb5,Pcdhgb6,Pcdhgb7,Pcdhgb8,Pcdhgc3,Pcdhgc4,Pcdhgc5	chr18:37089938-38001526	324.61	228.905	-0.503958	-2.14265	0.0001	0.000671063
Cant1	chr11:118267602-118280432	16.6097	11.7133	-0.503878	-2.23641	5e-05	0.000355933
Ifit2	chr19:34625183-34651024	3.26058	2.29949	-0.503816	-2.21803	0.0003	0.00176559
Spc25	chr2:69031951-69044247	73.9746	52.1708	-0.503786	-2.62085	5e-05	0.000355933
Phka1	chrX:99709313-99839585	11.5593	8.15513	-0.503278	-2.62502	5e-05	0.000355933
Col11a1	chr3:113733457-113923244	12.2288	8.62873	-0.503058	-2.50272	5e-05	0.000355933
Ccnyl1	chr1:64737918-64772216	78.3129	55.2646	-0.502896	-3.01317	5e-05	0.000355933
Fut10	chr8:32297803-32371955	7.11444	5.02071	-0.502858	-2.24559	0.0001	0.000671063
Nfkbia	chr12:56590395-56593634	15.7796	11.1369	-0.502711	-2.39623	0.00015	0.000962666
Rgs3	chr4:62220880-62364053	19.6033	13.836	-0.502664	-2.19816	5e-05	0.000355933
Sema3a	chr5:13396783-13603485	10.3772	7.32497	-0.50252	-2.76925	5e-05	0.000355933
Tmem176a	chr6:48791481-48795363	46.6021	32.8958	-0.502491	-2.45848	5e-05	0.000355933
Cyp2u1	chr3:130993408-131006145	1.8335	1.2943	-0.502436	-1.69753	0.0071	0.0262957
Ski	chr4:154528183-154596644	32.8736	23.2079	-0.502315	-2.60585	5e-05	0.000355933
Serinc5	chr13:93381092-93481901	101.242	71.5039	-0.501713	-2.94681	5e-05	0.000355933
Egfr	chr11:16652205-16813910	64.9197	45.8523	-0.501662	-2.42488	5e-05	0.000355933
Sulf2	chr2:165899398-165981183	182.615	129.006	-0.501364	-2.33516	5e-05	0.000355933
Spryd4	chr10:127631690-127648850	10.6928	7.5548	-0.501169	-2.00926	0.00065	0.00344089
Fignl1	chr11:11700290-11708965	22.5656	15.9443	-0.501077	-2.6699	5e-05	0.000355933
Ophn1	chrX:95752853-96086324	8.8835	6.27949	-0.50048	-2.41539	5e-05	0.000355933
Aurka	chr2:172181695-172196006	56.377	39.8524	-0.500438	-2.66899	5e-05	0.000355933
Phyhip	chr14:70857323-70868631	2.3151	1.6367	-0.500281	-1.7756	0.0021	0.00948816
Arhgef26	chr3:62142698-62266143	38.8134	27.446	-0.49996	-2.74083	5e-05	0.000355933
Aldh7a1	chr18:56685389-56747366	23.5926	16.6831	-0.499948	-1.80961	0.00355	0.0147061
Tbc1d10a	chr11:4086835-4115508	11.0468	7.81228	-0.499815	-2.28324	0.0001	0.000671063
Rptor	chr11:119464308-119760905	24.7951	17.5385	-0.499533	-2.4334	5e-05	0.000355933
Cnpy3	chr17:46872661-46889161	37.3839	26.4485	-0.499232	-2.51513	5e-05	0.000355933
Tmem209	chr6:30431232-30459706	31.2179	22.0881	-0.499106	-2.91976	5e-05	0.000355933
Cep128	chr12:92236931-92786285	5.57107	3.94272	-0.498764	-2.21971	0.00015	0.000962666
Socs2	chr10:94874123-94879491	4.80416	3.40024	-0.498647	-1.94771	0.0008	0.00412803
Aatk	chr11:119868631-119908459	7.85725	5.5615	-0.498551	-2.17126	0.00015	0.000962666
Snrpb	chr2:129997371-130005100	138.908	98.3618	-0.497964	-2.93509	0.0001	0.000671063
Trpc2	chr7:109214226-109244930	5.54005	3.92351	-0.497754	-2.09136	0.0001	0.000671063
Fam122a	chr19:24369285-24630317	11.048	7.82675	-0.497297	-1.87142	0.0016	0.00748425
Fat4	chr3:38785861-38910905	16.7235	11.8487	-0.497156	-2.49039	5e-05	0.000355933
Fam83d	chr2:158593834-158612373	21.3034	15.1021	-0.496337	-2.58107	5e-05	0.000355933
Lmnb2	chr10:80364107-80380990	22.2184	15.7591	-0.495565	-2.38061	5e-05	0.000355933
Gle1	chr2:29790928-29814952	28.5534	20.2541	-0.495444	-2.52433	5e-05	0.000355933
Rtn2	chr7:19867972-19881513	11.9516	8.47905	-0.495227	-1.70334	0.00175	0.00808244
Acsl1	chr8:47556395-47621404	6.10301	4.3309	-0.494853	-2.32234	5e-05	0.000355933
Syp	chrX:7215705-7230382	2.93486	2.08385	-0.494039	-1.85876	0.0024	0.0106013
Fabp5	chr3:10012584-10016610	478.44	339.732	-0.49394	-2.62977	5e-05	0.000355933
Slc44a1	chr4:53453284-53635350	16.5628	11.7676	-0.493128	-2.46659	0.0001	0.000671063
Parpbp	chr10:87553816-87609686	6.91954	4.91684	-0.492946	-2.34279	0.0001	0.000671063
Fen1	chr19:10273621-10278433	39.4904	28.0783	-0.492045	-2.36139	5e-05	0.000355933
Ttk	chr9:83728295-83765997	30.2039	21.4758	-0.492021	-2.50829	0.0001	0.000671063
Galns	chr8:125102136-125135387	2.57037	1.82803	-0.491686	-1.5882	0.0021	0.00948816
Fzd5	chr1:64777131-64784324	4.78425	3.40349	-0.491279	-2.35138	0.00015	0.000962666
Fbxo33	chr12:60301641-60320470	5.96162	4.24175	-0.491045	-2.57209	0.00025	0.0015104
Tuba1c	chr15:98860321-98868536	76.0435	54.1107	-0.490911	-2.73345	5e-05	0.000355933
Brip1	chr11:85871637-86014695	5.29485	3.76781	-0.490864	-2.49008	5e-05	0.000355933
Pgap1	chr1:54529843-54614528	17.7468	12.6322	-0.490451	-3.24267	5e-05	0.000355933
Timm17b	chrX:7476523-7484778	19.811	14.1075	-0.489841	-2.46766	5e-05	0.000355933
Acot2	chr12:85328810-85334825	3.9693	2.82675	-0.489738	-2.05003	0.00165	0.00768534
Cdc25c	chr18:34892650-34911187	17.6284	12.5609	-0.488966	-2.50647	5e-05	0.000355933
Map2k6	chr11:110260435-110374951	14.9768	10.672	-0.488904	-2.54958	0.00025	0.0015104
Arsa	chr15:89302906-89307855	4.76716	3.39694	-0.488895	-2.06736	0.0001	0.000671063
Car3	chr3:14863537-14872373	7.99041	5.69408	-0.488806	-2.27131	0.0015	0.00707134
Chtop	chr3:90302879-90313365	53.4534	38.0948	-0.488685	-3.03174	5e-05	0.000355933
Scg3	chr9:75491172-75531863	1.23457	0.879869	-0.488649	-1.30847	0.0149	0.0482879
Aldh1l2	chr10:82950191-82996885	2.14063	1.52565	-0.48861	-2.05033	0.00065	0.00344089
Anln	chr9:22135657-22193650	40.5259	28.886	-0.488475	-2.80327	5e-05	0.000355933
Thoc3	chr13:54560197-54570201	32.5822	23.2251	-0.4884	-2.65042	5e-05	0.000355933
Slc6a8	chrX:70918471-70927839	10.9001	7.76998	-0.488363	-2.34892	5e-05	0.000355933
Pnkd	chr1:74331607-74400266	78.7514	56.1409	-0.488253	-1.78202	0.0078	0.0284342
Egln3	chr12:55279967-55304861	2.71969	1.93884	-0.488247	-1.87617	0.0022	0.00983678
Mrpl28	chr17:26260447-26263558	61.7463	44.0205	-0.488177	-2.70735	5e-05	0.000355933
Stk17b	chr1:53812355-53842059	11.5476	8.235	-0.487752	-2.81035	0.00015	0.000962666
Dok6	chr18:89470526-89938528	5.00233	3.56741	-0.487723	-1.92101	0.00785	0.028556
Mapk12	chr15:88961013-88971133	4.07449	2.9064	-0.487388	-1.93544	0.003	0.0128698
Ptpro	chr6:137200819-137413154	26.3813	18.8191	-0.487316	-2.46884	5e-05	0.000355933
Map4k2	chr19:6341249-6353527	4.80206	3.42557	-0.487307	-1.9641	0.00055	0.00298222
Fyttd1	chr16:32877869-32909049	27.0951	19.3322	-0.487022	-2.95976	5e-05	0.000355933
Zbtb20	chr16:43247396-43619236	7.0376	5.02236	-0.486717	-1.91828	0.0003	0.00176559
Fam174a	chr1:97210204-97231861	7.86115	5.61072	-0.486555	-2.68339	0.0007	0.00367332
Lonrf3	chrX:33868403-33906851	5.53253	3.94893	-0.48648	-2.60488	0.0001	0.000671063
Usp51	chrX:149441011-149444002	7.80434	5.57083	-0.486385	-2.2634	0.00065	0.00344089
Gabra2	chr5:71352295-71487088	2.58958	1.84864	-0.486258	-2.01544	0.00505	0.0197849
Hkdc1	chr10:61845884-61885205	0.786435	0.561477	-0.486101	-1.40373	0.0128	0.0424987
Ptrhd1	chr12:4133396-4240123	4.8803	3.48473	-0.485922	-1.59734	0.0081	0.0293239
Cenpn	chr8:119445639-119465403	31.3077	22.3573	-0.485773	-2.66791	0.0001	0.000671063
C2cd2	chr16:98076815-98144243	7.17412	5.12449	-0.485393	-2.43997	5e-05	0.000355933
Esx1	chrX:133649935-133654865	2.0347	1.45408	-0.484713	-1.56107	0.01355	0.0445594
Slc39a3	chr10:80491284-80496657	9.14227	6.53466	-0.484441	-2.21338	5e-05	0.000355933
Cenpa	chr5:30969274-30977199	51.5318	36.8366	-0.484324	-3.01492	5e-05	0.000355933
Rassf8	chr6:145756902-145766104	9.80379	7.0087	-0.484193	-2.08425	0.0003	0.00176559
Ramp2	chr11:101107647-101109564	6.51178	4.65582	-0.484016	-2.13203	0.00855	0.0306494
Fzr1	chr10:80829623-80841115	46.7462	33.4256	-0.483895	-2.45808	5e-05	0.000355933
Spry4	chr18:38745918-38760922	119.262	85.2854	-0.483766	-2.69407	5e-05	0.000355933
6030419C18Rik	chr9:58336409-58347549	1.6876	1.20747	-0.482983	-1.50018	0.01085	0.0371072
Baat1,Brat1	chr5:141180964-141195332	10.4323	7.46522	-0.482805	-2.07843	5e-05	0.000355933
Usp24	chr4:105988817-106113932	30.3297	21.7056	-0.482664	-2.70854	5e-05	0.000355933
Bag3	chr7:135667096-135690493	12.297	8.80133	-0.482511	-2.18773	0.0002	0.00124576
Kif4	chrX:97821403-97922610	27.2916	19.5336	-0.4825	-2.48441	5e-05	0.000355933
Neat1	chr19:5842301-5845478	61.7498	44.1977	-0.482462	-2.83314	5e-05	0.000355933
Lgr5	chr10:114887369-115024836	12.1272	8.68394	-0.481828	-2.6541	5e-05	0.000355933
Rn45s	chr17:39979941-39985774	168.289	120.534	-0.481498	-2.88717	5e-05	0.000355933
Camk2n1	chr4:138011062-138016041	4.73545	3.39185	-0.481429	-2.22566	0.0005	0.00275068
Miip	chr4:147234886-147242828	15.5194	11.1175	-0.481237	-2.26359	0.0001	0.000671063
Mki67	chr7:142881470-142908062	151.701	108.681	-0.481132	-2.17094	5e-05	0.000355933
Pias3	chr3:96500297-96512483	14.3588	10.2885	-0.480902	-2.3336	0.0002	0.00124576
9430038I01Rik	chr7:144567251-144602439	6.12173	4.3873	-0.480607	-1.99455	0.0041	0.0165635
Clcn5	chrX:6735537-6896484	11.1044	7.95925	-0.480432	-2.46158	0.00025	0.0015104
Zfp365	chr10:67348852-67375410	26.3361	18.8792	-0.480246	-2.57637	5e-05	0.000355933
Gp1bb,Sept5	chr16:18620411-18630031	21.8812	15.6899	-0.479859	-2.05732	0.0001	0.000671063
9430037G07Rik	chr9:88490162-88494081	3.35114	2.4033	-0.479635	-2.28067	0.00215	0.00966338
4930427A07Rik	chr12:114394631-114403669	11.9307	8.55823	-0.479292	-2.39842	0.00015	0.000962666
Utp6	chr11:79747457-79775889	34.1556	24.5021	-0.479218	-2.69122	0.00015	0.000962666
Smyd4	chr11:75161934-75219207	3.08258	2.21139	-0.47918	-1.95356	0.00075	0.0039068
Rhoq	chr17:87362450-87424741	237.836	170.622	-0.47916	-2.70499	5e-05	0.000355933
Leprel4	chr11:100270063-100276133	10.8371	7.7746	-0.479133	-2.16296	0.0003	0.00176559
Inf2	chr12:113826994-113853768	2.1276	1.52669	-0.478825	-1.74194	0.0014	0.00664931
Stat5b	chr11:100642044-100711899	10.7677	7.72702	-0.47873	-2.20789	5e-05	0.000355933
Slc35g1	chr19:38470469-38480097	8.13802	5.84031	-0.478631	-2.57264	0.00035	0.00202332
Fads2	chr19:10138653-10175993	328.587	235.815	-0.47862	-2.80965	5e-05	0.000355933
Fyn	chr10:39089604-39285180	183.877	131.969	-0.47854	-2.47757	5e-05	0.000355933
Dvl1	chr4:155221520-155237462	35.1084	25.205	-0.478106	-2.37406	5e-05	0.000355933
Angel1	chr12:88041451-88067410	4.36446	3.13428	-0.477669	-2.09242	0.00045	0.00251812
Scn8a	chr15:100701113-100876360	1.25612	0.902205	-0.47745	-1.92932	0.00085	0.00435251
Dap	chr15:31154139-31204093	10.0032	7.18619	-0.477163	-2.07917	0.0008	0.00412803
Sox12	chr2:152219347-152223782	38.2521	27.4809	-0.477113	-2.45586	5e-05	0.000355933
Slc35b2	chr17:45701100-45704618	57.6614	41.439	-0.476617	-2.68067	0.0001	0.000671063
Il10rb	chr16:91406479-91426079	3.99156	2.86933	-0.47624	-1.86897	0.00315	0.0134036
N4bp1	chr8:89365037-89409157	46.5543	33.4668	-0.476181	-2.62946	5e-05	0.000355933
Ska1	chr18:74354952-74367472	6.61569	4.75699	-0.475844	-2.12541	0.0005	0.00275068
D430020J02Rik	chr12:117640419-117643634	10.2132	7.34492	-0.475619	-2.3558	0.00055	0.00298222
Pacsin3	chr2:91096969-91104836	8.45604	6.08299	-0.475202	-1.77257	0.00065	0.00344089
Cdk2	chr10:128134994-128142107	47.6429	34.2996	-0.474072	-2.4589	5e-05	0.000355933
Zfp775	chr6:48563178-48573226	2.13732	1.53876	-0.474036	-1.80231	0.0022	0.00983678
Slc12a9	chr5:137755785-137774810	12.8087	9.2222	-0.473942	-2.34385	5e-05	0.000355933
Dpm3	chr3:89070473-89070999	60.9197	43.8629	-0.473907	-3.9865	0.0015	0.00707134
Ppp1r35	chr5:138220145-138221335	16.7536	12.0689	-0.473176	-2.31014	0.00155	0.00728996
A730008H23Rik,Hjurp	chr1:90123594-90174154	112.127	80.7792	-0.473078	-2.23259	0.00015	0.000962666
Car2	chr3:14886425-14900770	79.3482	57.1943	-0.472326	-2.66145	5e-05	0.000355933
Gins3	chr8:98157458-98168959	7.63234	5.50223	-0.472109	-2.23981	0.00045	0.00251812
Olfr1349	chr7:6467184-6468138	7.45037	5.3723	-0.471772	-2.23404	0.00695	0.0258274
Topbp1	chr9:103207656-103252757	60.5311	43.6495	-0.47171	-2.5918	5e-05	0.000355933
Stard7	chr2:127095964-127124670	46.2986	33.3896	-0.47157	-2.81828	5e-05	0.000355933
Fdft1	chr14:63741298-63796630	57.8763	41.75	-0.471197	-1.61209	0.0052	0.0202672
Endod1	chr9:14158433-14185686	6.291	4.53925	-0.470834	-2.3583	0.00015	0.000962666
Pck2	chr14:56159102-56168854	19.1446	13.8151	-0.470691	-2.44723	5e-05	0.000355933
Dag1	chr9:108107191-108166289	122.732	86.6081	-0.470442	-2.56215	5e-05	0.000355933
Dnmt1	chr9:20711649-20764332	95.5341	68.9543	-0.470376	-2.17752	5e-05	0.000355933
Svep1	chr4:58055667-58219468	6.95548	5.02105	-0.470162	-2.34112	5e-05	0.000355933
Gbx2	chr1:91824536-91827751	4.31952	3.11851	-0.470012	-1.81904	0.0023	0.0102233
Ccnb2	chr9:70255495-70269361	37.7864	27.2843	-0.469798	-2.54715	5e-05	0.000355933
Osbpl10	chr9:114976396-115141341	5.41003	3.90685	-0.469632	-1.84691	0.0017	0.0078908
Mzf1	chr7:13627651-13640113	1.93732	1.3994	-0.469251	-1.64495	0.003	0.0128698
Sept6	chrX:34450828-34529690	16.3516	11.818	-0.468446	-2.22449	0.0003	0.00176559
Src	chr2:157250028-157297574	15.0117	10.8502	-0.468364	-2.10948	0.0001	0.000671063
Mcm3	chr1:20793094-20810294	111.464	80.5818	-0.468052	-2.4289	5e-05	0.000355933
Tpx2	chr2:152673699-152721057	80.9687	58.5409	-0.467919	-2.37034	5e-05	0.000355933
D17Wsu104e	chr17:56315963-56323343	82.43	59.622	-0.467323	-2.79994	5e-05	0.000355933
Lrfn1	chr7:29237003-29252567	5.16481	3.73595	-0.467238	-1.69854	0.0018	0.00830065
Etv4	chr11:101631055-101646624	52.47	37.9601	-0.467008	-2.40016	5e-05	0.000355933
Gnaz	chr10:74420221-74495331	4.1699	3.01745	-0.466681	-1.6197	0.00145	0.00685977
Tonsl	chr15:76456666-76470359	9.76445	7.06764	-0.466311	-2.13473	0.0003	0.00176559
Fadd	chr7:151764227-151768341	9.32997	6.75365	-0.466204	-2.31209	0.0006	0.00321859
Ppp1r3d	chr2:178145911-178149177	1.63859	1.18626	-0.466037	-1.74259	0.00885	0.0314722
Ikzf2	chr1:69577783-69732534	2.45372	1.77739	-0.465211	-2.39912	0.0007	0.00367332
Tuba1b	chr15:98761861-98764821	280.078	202.894	-0.465103	-2.69088	5e-05	0.000355933
Pou3f1	chr4:124334888-124337899	72.1102	52.2409	-0.465024	-2.52055	5e-05	0.000355933
Zfp768	chr7:134486308-134488828	18.3123	13.2672	-0.464957	-2.22693	0.00015	0.000962666
Ticrr	chr7:86805081-86859072	9.7176	7.04204	-0.464607	-1.75187	0.00265	0.0115449
Brca1	chr11:101350077-101413269	13.519	9.79775	-0.464468	-2.35982	5e-05	0.000355933
Gyk	chrX:82947275-83022158	3.68163	2.66826	-0.464449	-2.31185	0.0011	0.00542754
Mettl1	chr10:126478987-126482517	20.1532	14.6063	-0.464419	-2.4757	0.001	0.00499959
Snx33	chr9:56765006-56776178	8.7366	6.33249	-0.464299	-2.23736	0.0003	0.00176559
Sdpr	chr1:51275229-51390623	2.24085	1.62444	-0.464106	-1.6026	0.0037	0.0152021
Ocel1	chr8:73895196-73897588	3.23634	2.34629	-0.463983	-1.62655	0.0073	0.0269125
Mcm6	chr1:130228167-130256233	130.34	94.4959	-0.463951	-2.5892	5e-05	0.000355933
Optn	chr2:4941687-4984984	4.96576	3.60236	-0.463072	-1.85679	0.00135	0.00644739
Gmds	chr13:31911454-32430413	9.87397	7.1631	-0.463047	-2.12269	0.001	0.00499959
Ntn4	chr10:93103793-93208717	14.1322	10.2531	-0.462919	-2.0324	0.00095	0.00479935
Cmtm4	chr8:106872092-106919707	20.5623	14.9192	-0.462829	-2.69438	5e-05	0.000355933
Hirip3	chr7:134005485-134008636	44.1672	32.0492	-0.462689	-2.23204	5e-05	0.000355933
Dlg5	chr14:24953174-25065142	32.2917	23.433	-0.462619	-2.22869	5e-05	0.000355933
Efemp2	chr19:5474689-5481854	41.7747	30.3145	-0.462618	-2.20818	0.00015	0.000962666
Kitl	chr10:99478457-99563046	24.1256	17.5082	-0.462532	-2.92973	5e-05	0.000355933
Pigu	chr2:155103987-155183160	37.9692	27.5555	-0.462489	-2.50703	5e-05	0.000355933
Cenpi	chrX:130842701-130897178	17.0791	12.3979	-0.462135	-2.68053	0.0001	0.000671063
Ttc30a1	chr2:75817162-75820024	2.97086	2.1566	-0.462124	-1.89949	0.003	0.0128698
Gaa	chr11:119129280-119147012	30.7431	22.3262	-0.461522	-2.11923	0.00015	0.000962666
B4galt7	chr13:55701471-55711315	10.3271	7.49995	-0.461484	-2.0614	0.0008	0.00412803
Spata13	chr14:61253565-61383393	1.16932	0.849334	-0.461271	-1.70493	0.00205	0.00930058
Id3	chr4:135699736-135701307	131.477	95.5153	-0.461003	-2.87279	5e-05	0.000355933
Rpa2	chr4:132324274-132334661	37.5349	27.2707	-0.460883	-2.56937	0.0001	0.000671063
Haus8	chr8:73775022-73796489	15.475	11.244	-0.460784	-1.88698	0.00045	0.00251812
Tmpo	chr10:90610315-90634327	134.753	97.9109	-0.460777	-2.614	5e-05	0.000355933
Nsl1	chr1:192886899-192908437	12.2684	8.91724	-0.460279	-2.45393	0.00035	0.00202332
Mrpl27	chr11:94515104-94521401	49.9595	36.3152	-0.460185	-2.75676	0.0003	0.00176559
Fam111a	chr19:12648014-12671056	41.6596	30.2838	-0.460105	-2.57496	0.0001	0.000671063
Clspn	chr4:126234223-126271147	22.9969	16.7185	-0.459994	-2.27756	5e-05	0.000355933
Ankrd49	chr9:14584641-14587408	21.8707	15.9004	-0.459937	-2.6427	0.00045	0.00251812
Kif1c	chr11:70514049-70545472	34.7101	25.2358	-0.459885	-2.3753	5e-05	0.000355933
Fam211a	chr11:62418385-62462025	3.81278	2.77302	-0.459387	-1.7758	0.0034	0.0142314
Sparc	chr11:55208002-55233582	40.5081	29.4615	-0.459382	-2.42211	5e-05	0.000355933
Trim62	chr4:128561383-128588570	24.7488	18.0015	-0.459235	-2.29691	5e-05	0.000355933
Nlk	chr11:78380669-78510927	16.2388	11.8117	-0.459225	-2.60559	5e-05	0.000355933
Siva1	chr12:113883038-113887363	26.7887	19.4866	-0.459143	-1.87762	0.001	0.00499959
Slc24a3	chr2:145068346-145467675	3.57221	2.59907	-0.458823	-1.78066	0.0015	0.00707134
Polq	chr16:37011871-37095503	5.32586	3.87512	-0.458775	-2.23896	5e-05	0.000355933
Zfp628	chr7:4866818-4873605	8.11939	5.90856	-0.458565	-1.99672	0.00035	0.00202332
Tgfbr3	chr5:107535588-107718614	1.75199	1.27494	-0.458564	-1.88987	0.0022	0.00983678
Lrp3	chr7:35971403-36000364	17.9571	13.0689	-0.45842	-2.11321	5e-05	0.000355933
Cttnbp2	chr6:18316476-18464825	12.5422	9.12803	-0.458413	-2.29816	5e-05	0.000355933
Rsad1	chr11:94401111-94410521	1.76965	1.28798	-0.458352	-1.79357	0.00445	0.0177163
Lmf1	chr17:25716118-25799771	14.7194	10.7157	-0.457993	-1.96861	0.00045	0.00251812
Hspa5	chr2:34627609-34632049	260.408	189.579	-0.457975	-2.40158	5e-05	0.000355933
Tsen2	chr6:115494721-115528354	8.49074	6.18227	-0.457754	-1.99092	0.00095	0.00479935
Slc1a2	chr2:102498839-102630941	19.5608	14.2441	-0.457601	-2.23902	0.0001	0.000671063
Pola2	chr19:5940542-5964206	28.0061	20.396	-0.457454	-2.13622	5e-05	0.000355933
2700094K13Rik	chr2:84509377-84510865	137.386	100.058	-0.457397	-2.17838	0.0001	0.000671063
Haus5	chr7:31438726-31450013	16.8025	12.2394	-0.457145	-2.14514	0.00025	0.0015104
Lsm4	chr8:73197129-73202651	116.593	84.9345	-0.457064	-2.77378	5e-05	0.000355933
Heg1	chr16:33684551-33768281	10.3971	7.57421	-0.45701	-2.14211	5e-05	0.000355933
Hmga1	chr17:27693518-27700617	7.20798	5.25098	-0.457009	-1.61491	0.00225	0.0100232
Shmt2	chr10:126951994-126959500	96.0456	69.9829	-0.456718	-2.20082	5e-05	0.000355933
Myh9	chr15:77591018-77672545	88.9505	64.8141	-0.456694	-2.12348	5e-05	0.000355933
Polh	chr17:46308941-46339574	12.5495	9.14533	-0.456523	-2.30206	0.00035	0.00202332
Abcd1	chrX:70961935-70983626	8.14472	5.9387	-0.455717	-2.0726	0.0004	0.002271
Hspb6	chr7:31338320-31340458	11.0242	8.03851	-0.455671	-2.09942	0.00135	0.00644739
Zfp703	chr8:28087807-28091934	13.4927	9.83937	-0.455542	-2.08208	0.0002	0.00124576
Fez2	chr17:78777224-78817443	13.1512	9.59474	-0.454875	-2.15767	0.00025	0.0015104
Nbl1	chr4:138638206-138648885	2.64386	1.92957	-0.45437	-1.50671	0.01125	0.0381936
Tcf7l2	chr19:55816299-56008145	11.3555	8.289	-0.454122	-2.20653	0.00015	0.000962666
Grina	chr15:76077236-76080334	75.2842	54.9548	-0.454102	-2.562	5e-05	0.000355933
Gltpd1	chr4:155238831-155243549	13.5314	9.87832	-0.453978	-2.3265	0.0004	0.002271
Crat	chr2:30247935-30271268	20.3149	14.8306	-0.453963	-1.88387	0.00055	0.00298222
Arhgdia	chr11:120438548-120442934	282.505	206.242	-0.45394	-2.37248	5e-05	0.000355933
Lmnb1	chr18:56867466-56913079	180.332	131.661	-0.453832	-2.50837	5e-05	0.000355933
Tubb4b	chr2:25074264-25080222	372.413	272.008	-0.453255	-2.22585	0.0001	0.000671063
Ect2	chr3:26996143-27052800	36.2007	26.4429	-0.453138	-2.56979	5e-05	0.000355933
Depdc1a	chr3:159158396-159192919	24.3639	17.7974	-0.453074	-2.5496	0.0002	0.00124576
Chpt1	chr10:87922331-87966715	16.591	12.1241	-0.452524	-1.94833	0.00385	0.0156955
Slc35e1	chr8:75001893-75016513	16.1397	11.7975	-0.452131	-2.41697	5e-05	0.000355933
Cdc6	chr11:98769202-98785256	12.528	9.15788	-0.452068	-2.23747	0.0001	0.000671063
Eml3	chr19:9004183-9016072	5.16164	3.77317	-0.452053	-1.98104	0.0008	0.00412803
Bicd2	chr13:49436917-49482394	24.7114	18.0674	-0.451789	-2.19765	0.0001	0.000671063
Iqgap2	chr13:96397131-96661877	3.76237	2.75092	-0.451727	-1.9209	0.0005	0.00275068
Cd47	chr16:49855766-49911796	19.7954	14.4775	-0.451345	-2.60705	0.0003	0.00176559
9430015G10Rik	chr4:155484106-155501372	17.522	12.815	-0.451341	-2.04403	0.0002	0.00124576
Slc9a5	chr8:107872157-107893781	3.96314	2.89853	-0.45132	-2.01572	0.00065	0.00344089
Bcar1	chr8:114234374-114267749	18.9361	13.8502	-0.451229	-1.97866	0.0001	0.000671063
Ndufs7	chr10:79712196-79719537	71.11	52.0189	-0.451019	-2.93011	0.0003	0.00176559
Abhd14a	chr9:106342381-106350009	12.983	9.49867	-0.450831	-1.74281	0.0012	0.00583265
Ezr	chr17:6942479-6987129	47.3191	34.6283	-0.450468	-2.2343	5e-05	0.000355933
Serpine2	chr1:79790895-79855240	2400.44	1757.23	-0.449997	-2.17917	0.00115	0.00563734
Dusp14	chr11:83861546-83881859	3.39041	2.4822	-0.449841	-1.68417	0.0115	0.0388891
H1fx	chr6:87930414-87931476	42.2914	30.9793	-0.449059	-2.45914	0.0003	0.00176559
Slc22a17	chr14:55525563-55531969	71.3769	52.2864	-0.449022	-2.56549	5e-05	0.000355933
Nusap1	chr2:119435267-119475896	49.2599	36.0854	-0.449001	-2.17386	0.0001	0.000671063
BC017158	chr7:135409210-135441645	11.8127	8.65424	-0.448866	-1.72737	0.00085	0.00435251
Dolk	chr2:30139748-30141874	12.4239	9.10451	-0.44846	-2.35275	0.00075	0.0039068
Peli1	chr11:20991326-21050330	50.608	37.089	-0.448375	-2.80372	0.0001	0.000671063
Kif2c	chr4:116832240-116855229	45.682	33.4899	-0.447898	-2.29719	0.00015	0.000962666
Map3k5	chr10:19654331-19862556	1.953	1.43178	-0.447888	-1.80021	0.00265	0.0115449
Lonp1	chr17:56753721-56766326	53.7141	39.3807	-0.447814	-2.29415	0.0002	0.00124576
Cenpf	chr1:191464492-191511965	39.0185	28.6084	-0.447719	-2.32183	5e-05	0.000355933
Arhgap11a	chr2:113671649-113688818	47.5215	34.8444	-0.447651	-2.56684	5e-05	0.000355933
Ssbp4	chr8:73121388-73132213	76.8861	56.3756	-0.447651	-2.34762	0.0001	0.000671063
Kif11	chr19:37450892-37496349	49.4187	36.2373	-0.447584	-2.52022	0.0001	0.000671063
Clcn6	chr4:147380592-147412876	34.4796	25.2932	-0.446993	-2.39655	0.0001	0.000671063
Crot	chr5:8966047-8997146	65.4131	47.9963	-0.446657	-2.67803	5e-05	0.000355933
Tmem123	chr9:7764076-7794332	47.2612	34.6791	-0.446591	-2.69721	0.0001	0.000671063
Smox	chr2:131317597-131350919	49.0991	36.028	-0.446577	-2.00541	0.0002	0.00124576
Smg9	chr7:25184646-25207796	13.3923	9.82729	-0.446537	-2.01348	0.0005	0.00275068
Smoc1	chr12:82127794-82287401	48.4578	35.5724	-0.445968	-2.21442	0.00015	0.000962666
Rnf220	chr4:116944068-117169520	21.0291	15.4507	-0.444722	-2.17877	0.0002	0.00124576
Cep85	chr4:133685772-133743000	15.1306	11.1187	-0.444485	-2.20376	0.0001	0.000671063
Dbt	chr3:116215996-116252899	11.4887	8.44628	-0.443824	-2.37633	0.0005	0.00275068
Rfc3	chr5:152445398-152453783	50.0501	36.7997	-0.443677	-2.50845	0.00015	0.000962666
Gtse1	chr15:85690136-85707003	50.462	37.103	-0.443661	-2.04078	5e-05	0.000355933
Kcng1	chr2:168087197-168094831	4.12193	3.03081	-0.443616	-1.75968	0.00295	0.012705
Coq7	chr7:125668575-125676827	44.6362	32.8238	-0.443472	-2.63859	0.00065	0.00344089
Sh3bgrl2	chr9:83441944-83493898	4.46227	3.28216	-0.443133	-2.11457	0.0021	0.00948816
Recql4	chr15:76531971-76540989	6.59666	4.85396	-0.442573	-1.64332	0.0015	0.00707134
Scfd2	chr5:74600840-74927774	3.21492	2.36741	-0.441473	-1.74954	0.0022	0.00983678
Aif1l	chr2:31805822-31828962	51.4005	37.8558	-0.441269	-2.43194	0.00015	0.000962666
Smpdl3b	chr4:132288880-132313086	19.2998	14.2178	-0.440881	-2.15391	0.0001	0.000671063
Jam2	chr16:84774367-84826620	87.5952	64.5351	-0.440767	-2.49153	5e-05	0.000355933
Boc	chr16:44485157-44558983	5.17211	3.81186	-0.440257	-1.7941	0.0004	0.002271
Ppp1r13l	chr7:19946564-19963882	4.04916	2.98451	-0.440129	-1.68637	0.0021	0.00948816
Anapc15	chr7:109044928-109048057	42.0694	31.0166	-0.439731	-2.42819	0.00055	0.00298222
Caskin2	chr11:115660665-115674906	8.46164	6.23886	-0.439655	-1.93647	0.00035	0.00202332
Ogdh	chr11:6191599-6259097	41.7718	30.8011	-0.43955	-2.23134	0.00025	0.0015104
Hmmr	chr11:40514889-40546939	44.2889	32.6617	-0.439343	-2.40221	5e-05	0.000355933
Rorb	chr19:19005098-19185686	1.12546	0.830073	-0.439207	-1.80532	0.0038	0.0155494
Rad51c	chr11:87191108-87217997	5.90599	4.35607	-0.439152	-2.14004	0.0009	0.00457551
Flnb	chr14:8650470-8784101	28.4904	21.0159	-0.438994	-2.13962	0.0002	0.00124576
Cdc25b	chr2:131012683-131024247	22.7547	16.7873	-0.43879	-2.17203	0.0002	0.00124576
Eefsec	chr6:88207327-88396533	6.82565	5.03575	-0.438761	-1.87857	0.00105	0.00520854
Cdc42ep1	chr15:78673076-78685959	48.6015	35.8644	-0.438447	-2.25417	0.0001	0.000671063
Gnptg	chr17:25325344-25377061	24.1306	17.8082	-0.438323	-1.35148	0.0103	0.0356611
Sars2	chr7:29526986-29538898	11.9032	8.78563	-0.43813	-1.99107	0.0007	0.00367332
Pask	chr1:95206013-95239365	10.1361	7.48317	-0.437778	-2.18021	0.00025	0.0015104
Adam19	chr11:45869488-45960844	45.1702	33.3529	-0.437558	-2.24599	5e-05	0.000355933
Sgsh	chr11:119176100-119216824	5.74861	4.24605	-0.437092	-1.80404	0.00065	0.00344089
Apbb2	chr5:66689963-67010056	10.9452	8.08437	-0.437086	-1.47738	0.0068	0.0254188
Sft2d3	chr18:32068747-32071557	4.01225	2.96372	-0.437003	-1.9755	0.0035	0.014554
BC002163	chr16:42955692-42956192	61.2537	45.2533	-0.436772	-3.19796	0.00165	0.00768534
Nsdhl	chrX:70163859-70203867	59.7978	44.1841	-0.436566	-2.54133	5e-05	0.000355933
Tubg1	chr11:100981444-100987733	65.7732	48.6058	-0.436372	-2.24364	0.0001	0.000671063
Scly	chr1:93194914-93217657	11.7256	8.66594	-0.436236	-1.93985	0.0005	0.00275068
Nudt22	chr19:7067508-7070527	6.42115	4.74755	-0.435651	-1.77232	0.01015	0.0352328
Emc1	chr4:138908507-138934645	21.2389	15.7044	-0.435543	-2.28559	0.00015	0.000962666
Tmtc2	chr10:104624719-105011535	11.476	8.48849	-0.435037	-2.37021	0.0002	0.00124576
Gpr63	chr4:24900565-24936380	3.30099	2.44201	-0.434835	-1.97346	0.0091	0.0322282
Prim2	chr1:33510655-33726603	43.4343	32.1332	-0.434769	-2.4015	0.00025	0.0015104
Kif18a	chr2:109120894-109181903	23.422	17.3279	-0.434768	-2.4712	0.00025	0.0015104
Med9	chr11:59761715-59778444	12.2064	9.03238	-0.434455	-2.11672	0.0004	0.002271
Megf9	chr4:70092960-70195962	23.7807	17.5973	-0.434438	-2.37774	0.0001	0.000671063
Bok	chr1:95582270-95592339	19.8786	14.7102	-0.434398	-2.23796	0.00105	0.00520854
Golph3	chr15:12251250-12281022	214.484	158.724	-0.434344	-2.7944	5e-05	0.000355933
Dync1li2	chr8:106941573-106966947	45.7036	33.8355	-0.433769	-2.5297	0.00015	0.000962666
Taco1	chr11:105927420-105934926	14.3353	10.6152	-0.433431	-2.12924	0.00135	0.00644739
Abhd8	chr8:73980598-73987556	21.2308	15.7282	-0.432806	-2.11345	0.0006	0.00321859
Zbtb4	chr11:69579413-69597528	2.28274	1.69115	-0.432761	-1.86106	0.00085	0.00435251
Nlgn2	chr11:69636624-69648351	22.813	16.9041	-0.432487	-2.19817	0.0001	0.000671063
Qsox2	chr2:26064649-26092940	14.4279	10.6942	-0.432025	-2.17146	0.00075	0.0039068
Ccdc18	chr5:108561932-108661968	1.83279	1.3586	-0.431922	-1.71231	0.00515	0.0200983
Snx9	chr17:5841379-5930711	40.6789	30.1561	-0.43183	-2.25979	5e-05	0.000355933
Usp13	chr3:32716547-32834179	3.45041	2.55786	-0.43183	-1.8864	0.00105	0.00520854
BC030867	chr11:102110195-102126497	6.94244	5.14662	-0.431817	-1.82871	0.00115	0.00563734
Gna12	chr5:141235897-141306385	74.6345	55.3332	-0.431697	-2.33322	0.0001	0.000671063
Pdia5	chr16:35397397-35490959	10.07	7.46613	-0.431631	-1.93199	0.00145	0.00685977
Ccdc163	chr4:116381534-116387709	5.95101	4.41263	-0.431494	-1.7402	0.0075	0.0274985
Enox1	chr14:77556569-78121570	2.86574	2.12509	-0.431383	-1.69384	0.00415	0.0167039
Map6d1	chr16:20233381-20241431	3.36271	2.49388	-0.431233	-1.79962	0.00375	0.0153866
Dstyk	chr1:134314029-134363536	9.86138	7.3137	-0.431189	-2.29434	0.00015	0.000962666
Per3	chr4:150377763-150418731	2.7538	2.04265	-0.430983	-1.85087	0.0015	0.00707134
Aldh2	chr5:122017695-122043833	28.3772	21.0498	-0.430923	-2.24337	0.00015	0.000962666
Ndc80	chr17:71845439-71876197	23.2364	17.2387	-0.430737	-2.25711	0.00035	0.00202332
Hs6st2	chrX:48740388-49034779	21.0203	15.5953	-0.43067	-2.35082	0.00025	0.0015104
Ak3	chr19:29095321-29123219	46.2292	34.3034	-0.430454	-2.35989	0.0002	0.00124576
Pomt1	chr2:32092202-32115625	22.9606	17.0425	-0.430019	-1.70577	0.0038	0.0155494
Rbm15b	chr9:106786315-106789331	28.9961	21.5245	-0.429881	-2.14495	5e-05	0.000355933
Wdfy2	chr14:63456526-63575723	7.8484	5.82623	-0.429837	-1.93156	0.00215	0.00966338
Anapc11	chr11:120459734-120469512	16.0697	11.9305	-0.429696	-2.13316	0.00035	0.00202332
Zkscan17	chr11:59299022-59324569	22.3707	16.6088	-0.429664	-2.00978	0.00015	0.000962666
Neil3	chr8:54672220-54724419	5.6285	4.17882	-0.429655	-1.94287	0.0031	0.0132376
Sash1	chr10:8442016-8605868	22.059	16.3777	-0.42964	-2.18158	0.0001	0.000671063
St3gal2	chr8:113443764-113496397	13.0315	9.67547	-0.429596	-2.13192	0.00045	0.00251812
Chrna4	chr2:180757015-180773882	2.5443	1.88908	-0.429586	-1.68517	0.00335	0.0140857
Ptprv	chr1:137005074-137029152	4.34609	3.22729	-0.429392	-1.87144	0.00085	0.00435251
Ckb	chr12:112907565-112910549	3136.4	2329.19	-0.429279	-1.93009	0.0013	0.00625567
Glrb	chr3:80647525-80717546	11.8319	8.78878	-0.428949	-2.46947	0.0011	0.00542754
Lsamp	chr16:41533454-42146326	8.91464	6.62295	-0.428703	-2.09791	0.0011	0.00542754
Nt5e	chr9:88222446-88266927	6.02612	4.47811	-0.42834	-2.00608	0.001	0.00499959
Dse	chr10:33871198-33927357	3.67248	2.73053	-0.427572	-1.90445	0.00165	0.00768534
Rtel1	chr2:181054428-181091321	17.7368	13.1892	-0.427389	-2.02045	0.00015	0.000962666
Kif24	chr4:41337780-41411881	4.38398	3.26034	-0.427219	-1.88196	0.00095	0.00479935
Ncaph	chr2:126929545-126959690	49.379	36.7255	-0.427113	-2.25898	5e-05	0.000355933
Sppl2b	chr10:80318019-80331453	30.0422	22.3456	-0.427	-2.1835	0.0001	0.000671063
Atf6b	chr17:34784090-34792019	27.0665	20.1361	-0.426722	-2.07624	0.0005	0.00275068
Nme7	chr1:166237805-166388486	15.6958	11.679	-0.426459	-1.85776	0.00725	0.0267855
Plekhm2	chr4:141181648-141220030	14.0144	10.4302	-0.42614	-1.99464	0.00025	0.0015104
Shf	chr2:122174627-122194654	20.3463	15.1434	-0.426079	-1.97012	0.00095	0.00479935
Hmgb3	chrX:68809167-68813829	104.047	77.4462	-0.425967	-2.57437	0.00015	0.000962666
Chaf1b	chr16:93884145-93906351	36.6565	27.2895	-0.425721	-2.17766	0.00035	0.00202332
Fam134a	chr1:75139359-75144483	60.1928	44.8215	-0.425399	-2.35723	0.00015	0.000962666
Tmsb4x	chrX:163645025-163647150	839.025	624.882	-0.42513	-3.25403	0.00015	0.000962666
Tyro3	chr2:119625249-119643839	27.8808	20.7668	-0.424989	-2.19487	0.00025	0.0015104
Ubash3b	chr9:40821723-40965577	7.34924	5.47416	-0.424957	-1.99527	0.00055	0.00298222
Creld2	chr15:88650075-88657111	32.0323	23.861	-0.42487	-2.1789	0.0003	0.00176559
Ino80b	chr6:83071821-83075023	14.9978	11.1732	-0.424711	-1.96437	0.003	0.0128698
Cmtm6	chr9:114640320-114658461	25.4405	18.9565	-0.42444	-2.53656	0.0001	0.000671063
Zfp710	chr7:87169699-87237637	18.7557	13.9759	-0.424382	-1.94688	0.00045	0.00251812
Pttg1	chr11:43233749-43239750	58.0631	43.2714	-0.424209	-1.90798	0.00055	0.00298222
Zdhhc18	chr4:133162906-133189344	12.6627	9.43769	-0.424084	-2.1217	0.00045	0.00251812
4930452B06Rik	chr14:9263685-9498804	7.84579	5.84847	-0.423859	-1.89902	0.0012	0.00583265
Tlcd1	chr11:77992267-77994274	21.2034	15.8063	-0.4238	-2.3112	0.0008	0.00412803
Mmp16	chr4:17780628-18045881	8.45708	6.30463	-0.423748	-2.2275	0.00065	0.00344089
Ero1l	chr14:45902761-45938247	16.9176	12.6142	-0.423481	-2.60587	0.00025	0.0015104
Mgat1	chr11:49057692-49076526	20.9452	15.6182	-0.42339	-2.01841	0.00045	0.00251812
Shmt1	chr11:60602398-60624767	39.1227	29.1803	-0.42301	-2.27016	0.0004	0.002271
Timp2	chr11:118162374-118216725	11.7596	8.77153	-0.422943	-2.18547	0.00045	0.00251812
Rnaseh2c	chr19:5601872-5602959	53.4631	39.8868	-0.42263	-2.69153	0.00165	0.00768534
Fto	chr8:93837423-94192332	35.8252	26.7306	-0.422482	-2.18711	0.00035	0.00202332
Stx1a	chr5:135499441-135526969	3.3022	2.46398	-0.422436	-1.53835	0.00875	0.0311717
Ncoa1	chr12:4247361-4484060	13.1946	9.84543	-0.422419	-2.11236	0.0003	0.00176559
Inpp4b	chr8:84239098-84646460	7.72275	5.76342	-0.42219	-2.07883	0.0009	0.00457551
Fxyd6	chr9:45178267-45204242	55.0498	41.0868	-0.422062	-2.39612	0.0004	0.002271
Camkk2	chr5:123181179-123229419	55.9403	41.7535	-0.42199	-2.18139	0.00015	0.000962666
Gapdh	chr6:125111869-125115601	1188.98	887.636	-0.421679	-2.3798	0.00015	0.000962666
Clpb	chr7:108812281-108938682	19.2754	14.3936	-0.421337	-2.1355	0.00025	0.0015104
Dnaaf2	chr12:70290824-70300855	10.5651	7.88942	-0.421317	-1.62471	0.0068	0.0254188
Mcm7	chr5:138605816-138613090	114.609	85.602	-0.421	-2.08695	0.00025	0.0015104
Dnajc3	chr14:119337153-119380924	20.1593	15.0634	-0.420397	-2.45592	0.00025	0.0015104
Heca	chr10:17620271-17667873	8.86222	6.62406	-0.419951	-2.16082	0.001	0.00499959
1500015O10Rik	chr1:43787446-43799409	40.6059	30.3558	-0.419719	-2.53482	0.0008	0.00412803
Man2a2	chr7:87493982-87516261	32.8794	24.5817	-0.419601	-2.16314	0.0002	0.00124576
Vars	chr17:35137851-35153274	71.6224	53.5502	-0.419518	-2.12663	0.0001	0.000671063
Slc26a6	chr9:108756373-108815380	2.08748	1.56122	-0.419088	-1.59871	0.01225	0.0409318
Spata24	chr18:35816342-35821840	13.6186	10.1868	-0.418878	-1.4442	0.00855	0.0306494
Rgs17	chr10:4424140-4520877	1.49935	1.12161	-0.418763	-1.9638	0.0061	0.0231904
Nek7	chr1:140381290-140516273	37.7831	28.2657	-0.418686	-2.55122	0.00025	0.0015104
Hsd17b7	chr1:171879667-171899336	28.6487	21.4364	-0.418411	-2.61647	0.0002	0.00124576
Chek2	chr5:111269035-111303152	10.5445	7.89181	-0.418067	-2.11177	0.00165	0.00768534
Top2a	chr11:98854260-98885503	165.58	123.934	-0.417952	-2.26197	0.00015	0.000962666
Sacm1l	chr9:123438999-123501716	22.4912	16.8372	-0.417708	-2.73409	0.00055	0.00298222
Fam171a1	chr2:3035659-3145081	24.5245	18.3628	-0.417439	-2.1686	0.0004	0.002271
Sumo3	chr10:77068978-77081076	51.4724	38.5431	-0.417328	-2.46161	0.00035	0.00202332
A930024E05Rik	chr5:123439362-123448350	7.0227	5.26005	-0.41695	-1.87229	0.00355	0.0147061
Idi1	chr13:8884851-8891642	117.859	88.3052	-0.416487	-2.72366	0.00045	0.00251812
Mcm4	chr16:15623989-15637493	76.5426	57.3563	-0.416312	-2.33253	5e-05	0.000355933
1600002H07Rik	chr17:24352000-24357714	9.79068	7.33661	-0.416296	-1.88712	0.00135	0.00644739
Dnajc25	chr4:59016064-59036270	8.19515	6.1411	-0.416273	-2.01806	0.00315	0.0134036
Frmd4a	chr2:4073908-4535089	31.5917	23.6801	-0.415867	-2.02631	0.0003	0.00176559
Cdk1	chr10:68799382-68815660	59.6212	44.6916	-0.415823	-2.52351	0.00025	0.0015104
Phkb	chr8:88364900-88584541	17.8757	13.4167	-0.413968	-2.29	0.00055	0.00298222
Hmgcl	chr4:135502367-135518532	20.7788	15.5989	-0.413668	-2.17895	0.0013	0.00625567
Smc2	chr4:52452120-52501131	49.8617	37.4337	-0.413596	-2.36196	0.00025	0.0015104
Usp2	chr9:43875103-43903710	6.52581	4.90136	-0.412974	-1.80555	0.00175	0.00808244
Prim1	chr10:127452270-127467086	37.3881	28.0942	-0.412307	-2.42176	0.0008	0.00412803
Usp1	chr4:98590500-98602224	56.9432	42.7975	-0.411996	-2.36011	0.0003	0.00176559
Ablim1	chr19:57107753-57290522	2.04665	1.53882	-0.411435	-1.64464	0.0037	0.0152021
Nxt1	chr2:148498350-148501762	30.5296	22.959	-0.411148	-1.7813	0.00185	0.00849872
Pycr1	chr11:120497025-120504984	2.00055	1.50496	-0.410672	-1.44252	0.01425	0.0465189
Kif15	chr9:122860198-122927851	23.2543	17.4952	-0.410539	-2.16929	0.00035	0.00202332
L3mbtl2	chr15:81494365-81527717	21.613	16.2608	-0.4105	-1.99699	0.00045	0.00251812
Plbd2	chr5:120926555-120953632	24.1848	18.1978	-0.410339	-1.98738	0.00015	0.000962666
Tecpr1	chr5:144956217-144984447	14.6891	11.0534	-0.41026	-1.92473	0.0006	0.00321859
Tbc1d1	chr5:64551449-64742725	20.4045	15.3553	-0.410158	-2.09601	0.0004	0.002271
Cic	chr7:26067197-26079167	34.1576	25.7068	-0.410052	-1.88763	0.00015	0.000962666
Pank1	chr19:34885383-34953945	7.42136	5.58575	-0.409932	-1.86375	0.00225	0.0100232
Pagr1a	chr7:134158564-134160866	30.6814	23.0931	-0.409902	-2.03128	0.0005	0.00275068
Fbln1	chr15:85036437-85116724	28.716	21.6178	-0.409635	-2.22638	0.0002	0.00124576
Cd164	chr10:41239305-41250848	100.759	75.8568	-0.409562	-2.79368	0.0002	0.00124576
Fbn2	chr18:58168276-58369580	42.5332	32.028	-0.409257	-2.12032	0.0005	0.00275068
Sarm1	chr11:78285831-78311256	4.25151	3.20144	-0.409254	-1.78696	0.00145	0.00685977
Rhog	chr7:109387636-109398632	44.1738	33.2651	-0.409183	-2.29734	0.0008	0.00412803
Calm2	chr17:87832740-87846275	967.219	728.503	-0.408907	-2.64514	0.00035	0.00202332
Cobll1	chr2:64926395-65076683	23.453	17.6649	-0.408888	-2.01869	0.00045	0.00251812
Mtch1	chr17:29469020-29484849	98.2356	73.9921	-0.408874	-2.29678	0.00025	0.0015104
Htatsf1	chrX:54306746-54320359	30.5183	22.9926	-0.408505	-1.97253	0.0003	0.00176559
Slc25a1	chr16:17925303-17928312	51.2932	38.6725	-0.407462	-2.23858	0.00065	0.00344089
Lrpap1	chr5:35434154-35448346	26.6378	20.0847	-0.407374	-2.02153	0.00055	0.00298222
Tubb6	chr18:67550384-67562403	136.081	102.638	-0.406904	-2.16921	0.0003	0.00176559
Baiap2	chr11:119804405-119868096	43.1598	32.555	-0.406809	-1.81945	0.00045	0.00251812
Hmga2	chr10:119798330-119913991	9.81853	7.40707	-0.406604	-2.07422	0.00225	0.0100232
Dnajb2	chr1:75232997-75242267	9.71836	7.33153	-0.406598	-1.64116	0.0048	0.0189408
Pak4	chr7:29343837-29383203	20.9846	15.8325	-0.406441	-1.88096	0.0004	0.002271
Mcm10	chr2:4911769-4933837	22.273	16.8054	-0.406372	-2.01978	0.00035	0.00202332
Pros1	chr16:62854159-62929166	26.3938	19.9199	-0.405992	-2.42066	0.00065	0.00344089
Ubtd1	chr19:42056252-42109131	9.60308	7.24847	-0.405821	-1.7644	0.0036	0.0148673
Stub1	chr17:25965987-25970306	88.6932	66.9487	-0.405768	-1.82309	0.00075	0.0039068
Hip1	chr5:135882387-136020992	307.598	232.233	-0.405473	-1.86701	0.0009	0.00457551
Slc45a4	chr15:73410720-73455174	11.265	8.50505	-0.405452	-1.86837	0.00115	0.00563734
Stk38	chr17:29107829-29144882	36.6789	27.7006	-0.405034	-2.25456	0.0002	0.00124576
Coro1c	chr5:114292447-114358715	97.9294	73.9776	-0.404654	-2.14603	0.00025	0.0015104
Chek1	chr9:36516066-36534243	13.5397	10.2321	-0.404092	-2.45891	0.0013	0.00625567
Tmem48	chr4:107040388-107086943	36.2088	27.374	-0.403535	-2.42354	0.00035	0.00202332
Top3a	chr11:60553560-60590867	7.19872	5.44284	-0.40338	-1.84166	0.0018	0.00830065
Grhpr	chr4:44994282-45003568	12.8553	9.71992	-0.403344	-1.90545	0.0039	0.0158725
Tead3	chr17:28468617-28487750	3.91217	2.9581	-0.403296	-1.395	0.00895	0.0317622
Hrh1	chr6:114347929-114433290	2.77628	2.09947	-0.403132	-1.5434	0.00465	0.0184334
Lrp5	chr19:3584824-3686564	18.5543	14.0313	-0.403104	-1.91535	0.0003	0.00176559
Aspm	chr1:141351349-141390665	36.5147	27.6149	-0.40303	-2.2107	0.0002	0.00124576
Prr11	chr11:86902657-86922216	26.6776	20.1798	-0.402717	-2.29763	0.00055	0.00298222
Phf1	chr17:27070071-27074835	4.52225	3.42235	-0.402053	-1.61366	0.00525	0.0204093
Dhfr	chr13:92981835-93159008	15.4409	11.6859	-0.401984	-1.71947	0.0037	0.0152021
Rarb	chr14:17263353-17407724	5.82976	4.41312	-0.401638	-1.82422	0.0037	0.0152021
Ephb4	chr5:137791336-137815750	12.6281	9.5633	-0.401058	-1.85988	0.00065	0.00344089
Foxj1	chr11:116192017-116196668	3.63954	2.75633	-0.401008	-1.49285	0.00655	0.0246294
Ap2a1	chr7:52151448-52184860	52.2596	39.588	-0.400631	-1.83894	0.0006	0.00321859
Tk1	chr11:117676832-117701222	81.3839	61.6543	-0.400541	-2.25551	0.0007	0.00367332
Crls1	chr2:132672401-132692504	26.7225	20.2468	-0.400362	-2.10118	0.0021	0.00948816
Lamp1	chr8:13159134-13175338	263.696	199.833	-0.400077	-2.28245	0.0005	0.00275068
Robo1	chr16:72663393-73046345	24.1439	18.3007	-0.399764	-2.01502	0.00025	0.0015104
Mad1l1	chr5:140484642-140797506	27.3312	20.7175	-0.399701	-1.90493	0.00045	0.00251812
Fam64a	chr11:71856003-71860872	57.9265	43.9173	-0.399433	-2.06623	0.00035	0.00202332
Nudt13	chr14:21113911-21136797	3.98988	3.02608	-0.398897	-1.71433	0.00805	0.0291779
Gabpb2	chr3:94985689-95021864	10.1688	7.71307	-0.398776	-2.04482	0.00035	0.00202332
Tmem186	chr16:8633823-8637794	11.8603	9.00289	-0.397674	-2.01872	0.0012	0.00583265
Psmd3	chr11:98543867-98557292	119.826	90.9704	-0.397474	-2.12293	0.00025	0.0015104
Tnfrsf1a	chr6:125299740-125312501	33.6332	25.5347	-0.397428	-2.11615	0.0006	0.00321859
Nabp2	chr10:127838450-127846852	85.7787	65.1251	-0.397406	-2.16935	0.00055	0.00298222
Ebf4	chr2:130121674-130196217	3.12567	2.37353	-0.397133	-1.51021	0.0092	0.0325155
Pnp	chr14:51563977-51573087	14.4616	10.9834	-0.396901	-2.12574	0.0009	0.00457551
Lmf2	chr15:89181434-89186090	34.5756	26.262	-0.396777	-2.05887	0.00075	0.0039068
Slc46a1	chr11:78279202-78285447	13.425	10.1993	-0.396445	-1.97314	0.00215	0.00966338
Fam72a	chr1:133424565-133436449	21.1884	16.0986	-0.396342	-2.34718	0.00115	0.00563734
Tpst2	chr5:112705726-112744376	11.4318	8.68838	-0.395895	-1.82355	0.0029	0.0125344
Traf4	chr11:77971924-77979052	174.013	132.257	-0.395856	-2.14692	0.00045	0.00251812
Sp2	chr11:96805459-96839002	15.4334	11.7301	-0.395841	-1.68378	0.0007	0.00367332
Htra2	chr6:82984217-83004565	23.5285	17.8842	-0.395726	-1.66324	0.00355	0.0147061
Dlgap5	chr14:48007453-48038082	30.392	23.1012	-0.395721	-1.99029	0.0006	0.00321859
Zfp598	chr17:24806696-24818961	24.3789	18.5334	-0.395504	-1.90251	0.0007	0.00367332
Fgd1	chrX:147481775-147531086	21.0055	15.9704	-0.395366	-1.4329	0.01185	0.039827
Polr2e	chr10:79498697-79502404	76.3646	58.0668	-0.39519	-2.17367	0.00075	0.0039068
Vkorc1	chr7:135036576-135039131	45.1149	34.306	-0.395142	-2.70476	0.00255	0.0111576
Dars2	chr1:162970743-163000763	22.2461	16.9177	-0.39502	-2.19969	0.00055	0.00298222
Nfkbil1	chr17:35357119-35372760	6.085	4.62794	-0.394887	-1.55439	0.01085	0.0371072
Ctdspl	chr9:118835653-118953237	9.4495	7.18892	-0.394464	-1.93971	0.001	0.00499959
Ppapdc3	chr2:31951170-31966340	4.28416	3.26059	-0.393879	-1.52184	0.0128	0.0424987
Ercc6l	chrX:99338158-99352430	14.7326	11.2138	-0.393736	-2.09103	0.0009	0.00457551
Nelfe	chr17:34987335-34993317	34.3284	26.1322	-0.393572	-1.64041	0.00115	0.00563734
Dnmt3a	chr12:3806979-3914443	24.8076	18.8872	-0.39338	-1.99717	0.00035	0.00202332
Dnajc9	chr14:21203859-21208132	90.3043	68.7653	-0.393114	-2.30665	0.00035	0.00202332
Btd	chr14:32454242-32481383	13.1769	10.0367	-0.392725	-1.88166	0.0024	0.0106013
Dhodh	chr8:112117147-112132573	11.1705	8.50916	-0.392603	-1.83336	0.002	0.00910113
Dscr3	chr16:94719330-94748236	23.7249	18.0794	-0.392053	-2.06933	0.00055	0.00298222
Satb1	chr17:51875511-51972615	14.9141	11.3719	-0.391203	-2.06239	0.00055	0.00298222
Gpsm2	chr3:108456830-108525217	21.2701	16.2198	-0.391074	-1.66316	0.0047	0.0185827
Osbpl6	chr2:76244594-76438704	5.42413	4.13648	-0.390988	-1.9893	0.00175	0.00808244
Acox1	chr11:116033196-116076632	30.6026	23.3423	-0.390703	-2.00041	0.0016	0.00748425
Dnajb11	chr16:22857917-22879707	57.254	43.6717	-0.39068	-1.95645	0.0004	0.002271
Mospd2	chrX:161376140-161418267	11.5142	8.78306	-0.390622	-1.93348	0.0037	0.0152021
Tmem63a	chr1:182872648-182905235	29.2021	22.2801	-0.390316	-2.12683	0.0005	0.00275068
Pcna	chr2:132075021-132078916	339.518	259.045	-0.390289	-2.56564	0.0002	0.00124576
Calm3	chr7:17500727-17509381	243.36	185.692	-0.390182	-2.19348	0.0005	0.00275068
Xylt2	chr11:94525160-94538807	13.6674	10.433	-0.389584	-1.78048	0.001	0.00499959
Triobp	chr15:78778153-78841471	13.5076	10.3112	-0.389559	-1.65926	0.0022	0.00983678
Papss1	chr3:131227731-131306635	54.62	41.7028	-0.389286	-2.13611	0.00035	0.00202332
Srebf2	chr15:81977698-82035390	116.346	88.8327	-0.389262	-1.94518	0.00065	0.00344089
Anks6	chr4:47028560-47070178	2.88517	2.20318	-0.389073	-1.47973	0.00865	0.0308793
Enkd1	chr8:108227551-108232068	12.8967	9.85076	-0.388694	-1.7809	0.00635	0.0240121
Lsm2	chr17:35118798-35122838	78.7549	60.1588	-0.388594	-1.82345	0.0012	0.00583265
Ccdc85b	chr19:5447697-5457563	12.2475	9.35603	-0.388515	-1.89794	0.00165	0.00768534
Rpl13	chr8:125626249-125629142	942.433	720.038	-0.388318	-1.82729	0.0005	0.00275068
Trak1	chr9:121276075-121384036	30.4116	23.2356	-0.388288	-1.9244	0.0003	0.00176559
8430419L09Rik	chr6:135148004-135186258	5.75203	4.3955	-0.388042	-1.89761	0.00325	0.0137467
Traip	chr9:107853293-107874599	12.6958	9.70229	-0.38795	-1.85818	0.0022	0.00983678
Sgk1	chr10:21601989-21719708	9.76253	7.46075	-0.387935	-1.84571	0.00325	0.0137467
Maz	chr7:134165650-134169993	117.831	90.0789	-0.387455	-2.07963	0.00055	0.00298222
Rad21	chr15:51794149-51823306	149.864	114.578	-0.387327	-2.10653	0.0005	0.00275068
Tada3	chr6:113316654-113327514	20.9701	16.0338	-0.387216	-1.81472	0.0012	0.00583265
Epn1	chr7:5031836-5049780	65.5342	50.1139	-0.387036	-1.7579	0.0003	0.00176559
Samd8	chr14:22569752-22617947	18.4319	14.1006	-0.386446	-2.33014	0.001	0.00499959
Frs2	chr10:116507182-116585530	16.4929	12.6182	-0.386336	-2.173	0.0008	0.00412803
Tdp1	chr12:101122724-101193426	25.0067	19.1415	-0.385611	-1.93612	0.00125	0.00605128
Uap1l1	chr2:25217011-25221146	12.6858	9.71153	-0.385442	-1.84951	0.00355	0.0147061
Pdp2	chr8:107115367-107120749	6.72938	5.15203	-0.385334	-1.83248	0.0033	0.0139045
Fnbp1l	chr3:122241636-122322585	34.8742	26.7114	-0.384705	-2.16131	0.0009	0.00457551
Tsen15	chr1:154217865-154233812	45.5986	34.9312	-0.38447	-2.41205	0.00185	0.00849872
Hsp90b1	chr10:86153585-86168189	321.773	246.559	-0.384111	-2.09256	0.00065	0.00344089
Hyal1,Nat6	chr9:107479282-107489690	12.1852	9.33696	-0.384107	-1.48779	0.01025	0.0355186
Zfp961	chr8:74474964-74494232	9.01591	6.91209	-0.38335	-1.96177	0.00365	0.0150531
Slc25a42	chr8:72708238-72736180	2.68129	2.0558	-0.383228	-1.52888	0.0114	0.0386376
Osbpl1a	chr18:12913820-13100350	20.3773	15.6258	-0.383038	-1.83609	0.00155	0.00728996
Slc20a2	chr8:23573085-23680088	33.3297	25.5608	-0.382876	-1.87507	0.0011	0.00542754
Ggcx	chr6:72364301-72381100	7.54523	5.78843	-0.382392	-1.91417	0.00275	0.0119289
Chpf	chr1:75471143-75476046	56.1497	43.0841	-0.382122	-1.88134	0.00085	0.00435251
Tsen34	chr7:3645211-3652637	62.3321	47.831	-0.382029	-1.80311	0.001	0.00499959
Asah1	chr8:42425996-42460051	49.5214	38.003	-0.38194	-2.38433	0.0013	0.00625567
Casp12	chr9:5345475-5373034	4.96605	3.81185	-0.381609	-1.86919	0.009	0.0319209
Arpc1b	chr5:145875124-145889055	98.1611	75.3492	-0.38156	-2.13539	0.0008	0.00412803
0610010K14Rik	chr11:70048705-70051416	47.4943	36.4575	-0.381537	-1.60261	0.0028	0.0121327
Mcm8	chr2:132642070-132669924	4.80505	3.68909	-0.381286	-1.77712	0.00665	0.0249432
Snx25	chr8:47118614-47209500	39.4019	30.2536	-0.381157	-2.08642	0.0006	0.00321859
Zfp704	chr3:9427009-9610085	10.845	8.32762	-0.381053	-2.04581	0.0007	0.00367332
Tbkbp1	chr11:96997484-97011026	16.9429	13.0107	-0.380983	-1.84165	0.00105	0.00520854
Mrps16	chr14:21210452-21212777	58.8299	45.1852	-0.380697	-2.75234	0.00415	0.0167039
Aars2	chr17:45643789-45657792	10.4451	8.02315	-0.380579	-1.70014	0.0022	0.00983678
Gba	chr3:89006849-89012603	30.0711	23.1183	-0.379339	-1.81607	0.0013	0.00625567
Chst12	chr5:140981562-141001192	10.4406	8.02908	-0.378898	-1.66627	0.00345	0.0143907
Acot1	chr12:85350451-85358619	33.4358	25.7194	-0.378536	-2.08193	0.00135	0.00644739
Lyn	chr4:3605267-3718759	57.2898	44.0785	-0.378204	-2.01157	0.0006	0.00321859
Coq9	chr8:97362316-97378795	40.8311	31.4225	-0.377872	-1.98723	0.00085	0.00435251
Myo16	chr8:10153922-10633950	2.89365	2.22698	-0.377799	-1.55859	0.00445	0.0177163
Zdhhc7	chr8:122604994-122625372	14.7543	11.3553	-0.377773	-1.91991	0.00195	0.00890047
Rpn2	chr2:157034285-157152054	152.648	117.49	-0.377675	-1.90742	0.00055	0.00298222
Gins1	chr2:150735329-150757016	17.1409	13.1937	-0.377595	-1.622	0.00795	0.0288849
Akna	chr4:63028161-63064479	5.5024	4.23545	-0.377545	-1.57811	0.0022	0.00983678
Ank2	chr3:126624524-126701370	213.595	164.426	-0.377441	-1.79552	0.001	0.00499959
Ccdc85c	chr12:109444554-109513627	12.4629	9.5975	-0.376913	-1.7492	0.00605	0.0230221
Creld1	chr6:113433562-113443332	17.8796	13.7715	-0.37663	-1.89306	0.0031	0.0132376
Abcb9	chr5:124511865-124545807	3.3321	2.56659	-0.376582	-1.4728	0.0096	0.0336432
Slc13a3	chr2:165230794-165298697	2.87873	2.21751	-0.376491	-1.46899	0.0118	0.039681
B3gnt1	chr19:5038825-5041134	22.4317	17.2794	-0.376483	-2.03835	0.0021	0.00948816
Cenph	chr13:101529640-101545854	20.6111	15.8777	-0.37642	-1.96974	0.0042	0.0168826
Rpusd1	chr17:25864695-25868401	8.8393	6.81014	-0.376247	-1.61133	0.00645	0.0243064
Pura	chr18:36440815-36447898	20.4161	15.7309	-0.376108	-1.88492	0.00265	0.0115449
Phldb1	chr9:44494390-44543281	13.9049	10.7149	-0.375977	-1.77345	0.00105	0.00520854
Mreg	chr1:72205806-72258881	6.3472	4.89147	-0.375852	-1.80512	0.0069	0.0256812
Ears2	chr7:129182334-129210577	7.12102	5.48888	-0.37557	-1.62276	0.00745	0.0273567
Mef2a	chr7:74378716-74517744	15.2091	11.7233	-0.375556	-1.89785	0.0019	0.0087019
Rfc2	chr5:135058559-135074198	52.8366	40.7346	-0.375283	-2.05111	0.001	0.00499959
Fntb	chr12:77938453-78022399	13.8404	10.6705	-0.375266	-1.81785	0.00195	0.00890047
Plekho1	chr3:95792762-95799762	19.8452	15.3023	-0.375043	-1.75323	0.0034	0.0142314
9530068E07Rik	chr11:52209929-52222225	114.309	88.156	-0.374806	-2.22552	0.0006	0.00321859
Mtm1	chrX:68463941-68568470	5.23768	4.03938	-0.374793	-1.84771	0.0069	0.0256812
Ptges2	chr2:32251409-32258260	14.2936	11.0235	-0.374792	-1.83664	0.00355	0.0147061
Afap1	chr5:36235967-36346571	13.3803	10.3204	-0.37461	-1.92942	0.00105	0.00520854
Ireb2	chr9:54711561-54760341	28.343	21.8741	-0.37377	-2.35278	0.00115	0.00563734
Sc5d	chr9:42062259-42072383	42.5266	32.8216	-0.37372	-2.29003	0.00125	0.00605128
Casc5	chr2:118872854-118929857	11.83	9.13384	-0.373159	-2.06345	0.00125	0.00605128
Wdr37	chr13:8802213-8870976	15.0342	11.6152	-0.372229	-2.1093	0.0015	0.00707134
Add3	chr19:53214934-53321889	32.2232	24.8969	-0.372135	-1.93969	0.0012	0.00583265
Laptm4b	chr15:34167780-34214050	138.569	107.064	-0.372134	-2.35857	0.0006	0.00321859
Qk	chr17:10399335-10512226	293.401	226.707	-0.372046	-2.20033	0.0014	0.00664931
Ddx19a	chr8:113498890-113521723	30.8793	23.8664	-0.371657	-1.89204	0.00115	0.00563734
Rad51ap1	chr6:126873436-126889573	22.0302	17.0293	-0.371463	-1.98263	0.0029	0.0125344
Ino80e	chr7:133991066-134004977	45.0472	34.8245	-0.371333	-1.50036	0.0036	0.0148673
Cep192	chr18:67959760-68044824	16.2169	12.5395	-0.371026	-1.99558	0.001	0.00499959
Dcakd	chr11:102855369-102878461	97.7338	75.5922	-0.37062	-1.99645	0.0009	0.00457551
Smug1	chr15:102983720-102993715	5.28394	4.08786	-0.370269	-1.77711	0.0053	0.0205507
Ikbip	chr10:90545783-90565358	19.3514	14.9746	-0.369919	-1.48186	0.00975	0.03406
Dclre1b	chr3:103604527-103613310	7.3537	5.69057	-0.369898	-1.88841	0.003	0.0128698
Ccdc134	chr15:81958351-81972632	13.541	10.4788	-0.369864	-1.76844	0.0035	0.014554
Cad	chr5:31357183-31380852	45.0344	34.8726	-0.368936	-1.86842	0.00065	0.00344089
Ncaph2	chr15:89186149-89207468	48.6249	37.654	-0.368892	-1.68266	0.0029	0.0125344
Irf1	chr11:53583515-53591876	3.88989	3.01243	-0.368798	-1.29796	0.0154	0.0495884
Ssr1	chr13:38063269-38086059	36.7774	28.4896	-0.368386	-2.18887	0.0007	0.00367332
Kif20b	chr19:34996847-35050221	18.9519	14.6825	-0.368251	-1.93884	0.00145	0.00685977
Tm9sf1	chr14:56254802-56262643	32.9443	25.5234	-0.368212	-2.13529	0.0013	0.00625567
Cenpq	chr17:41060003-41071500	27.327	21.1784	-0.367737	-2.11223	0.0032	0.0135637
Golm1	chr13:59736356-59777145	154.239	119.6	-0.366957	-1.78583	0.001	0.00499959
Recql	chr6:142294216-142335607	17.2926	13.4091	-0.366942	-1.62472	0.00735	0.027072
Tmem138	chr19:10645374-10651587	17.7345	13.7524	-0.366867	-2.0352	0.01145	0.0387635
Tmem109	chr19:10945151-10956233	37.0566	28.7372	-0.366812	-1.94297	0.00195	0.00890047
Rusc2	chr4:43394853-43442006	4.30328	3.3373	-0.366752	-1.49122	0.00405	0.0163889
Paqr4	chr17:23863302-23877297	23.7839	18.4485	-0.366479	-1.51534	0.00865	0.0308793
Chmp6	chr11:119775123-119780866	30.5196	23.6742	-0.366419	-1.86978	0.00225	0.0100232
Mov10	chr3:104597749-104621481	7.804	6.05369	-0.366399	-1.5129	0.0036	0.0148673
Pcnt	chr10:75813998-75905657	10.5073	8.15162	-0.36623	-1.69745	0.0015	0.00707134
Arl6ip1	chr7:125262403-125273139	210.587	163.376	-0.366214	-2.50919	0.0011	0.00542754
Lactb	chr9:66803199-66823291	6.93809	5.38278	-0.366188	-1.64477	0.00965	0.0337792
Fam108b	chr19:21727798-21760127	54.7682	42.5017	-0.365816	-2.59776	0.00135	0.00644739
Eme2	chr17:25029096-25032032	7.73677	6.00491	-0.36559	-1.55687	0.01305	0.0431269
Dynlt1a	chr17:6310544-6317474	20.9682	16.2801	-0.365095	-1.98703	0.0099	0.0344941
Rab9	chrX:162895183-162917799	45.1805	35.0944	-0.36446	-2.15391	0.0014	0.00664931
Gen1	chr12:11247731-11272593	8.51528	6.61525	-0.364258	-1.89065	0.005	0.0196145
Rab5c	chr11:100576579-100599444	161.379	125.396	-0.363962	-2.02608	0.001	0.00499959
Clic4	chr4:134769884-134828675	121.103	94.1012	-0.363949	-2.08884	0.00055	0.00298222
Shcbp1	chr8:4735979-4779534	26.7122	20.7588	-0.363774	-2.18839	0.00225	0.0100232
Map3k10	chr7:28441395-28459617	10.196	7.92461	-0.363586	-1.62136	0.00355	0.0147061
Itga5	chr15:103174717-103197179	2.88448	2.24239	-0.363277	-1.44265	0.0098	0.0341951
Atn1	chr6:124692561-124706505	68.4632	53.2367	-0.362908	-1.71829	0.00115	0.00563734
Fhod1	chr8:107853059-107871870	3.78795	2.94569	-0.362811	-1.48401	0.0086	0.0307555
8430427H17Rik	chr2:153233196-153355707	28.2778	22.0002	-0.362151	-1.75674	0.00125	0.00605128
Grik5	chr7:25794869-25857388	22.679	17.6497	-0.361716	-1.76655	0.002	0.00910113
Tmem192	chr8:67471083-67492935	13.9599	10.869	-0.361069	-1.49495	0.0094	0.0330384
Mrpl14	chr17:45823320-45835444	41.4181	32.251	-0.360919	-2.24672	0.0064	0.0241557
Daglb	chr5:144225360-144265310	9.5502	7.43691	-0.360829	-1.77146	0.0039	0.0158725
Apba3	chr10:80730916-80754012	14.7799	11.5103	-0.360718	-1.51761	0.0073	0.0269125
AI464131	chr4:41442633-41450108	7.44739	5.80146	-0.360321	-1.69593	0.0036	0.0148673
Atad2	chr15:57925601-57966637	30.2349	23.5573	-0.36004	-2.0445	0.0017	0.0078908
Exo1	chr1:177810908-177841527	14.1304	11.0114	-0.359805	-1.87833	0.00135	0.00644739
Nubp1	chr16:10412030-10447443	26.3517	20.5361	-0.359733	-1.76952	0.00295	0.012705
Zscan22	chr7:13483163-13493588	9.24352	7.20391	-0.359662	-1.66022	0.00575	0.0219985
Gna11	chr10:80991476-81007791	63.7462	49.6831	-0.359584	-1.86938	0.00115	0.00563734
Cdh20	chr1:106665395-106892058	53.7118	41.8629	-0.359566	-1.85299	0.0014	0.00664931
Epb4.1l2	chr10:25079603-25243324	17.9585	13.9991	-0.359335	-1.66617	0.0019	0.0087019
Synm	chr7:74875046-74904628	1.75571	1.36901	-0.358919	-1.40915	0.0103	0.0356611
Mlec	chr5:115592989-115608185	71.8157	56.0094	-0.358631	-1.9482	0.00105	0.00520854
Bcs1l	chr1:74634934-74639017	22.3129	17.4072	-0.358192	-1.91919	0.00365	0.0150531
Zfp787	chr7:6083090-6107573	12.4644	9.72438	-0.358137	-1.64911	0.0064	0.0241557
Usp5	chr6:124765036-124779465	72.564	56.6261	-0.357788	-1.83749	0.0012	0.00583265
Cactin	chr10:80783847-80788996	22.161	17.2937	-0.357782	-1.68871	0.0023	0.0102233
Gpt2	chr8:88016515-88051457	91.6221	71.4995	-0.357763	-2.02352	0.00115	0.00563734
Gas7	chr11:67346499-67502494	67.2832	52.5137	-0.357552	-1.78857	0.0008	0.00412803
Rad51	chr2:118938552-118961806	16.553	12.9217	-0.357299	-1.90053	0.00525	0.0204093
Lage3	chrX:71597500-71598957	59.3596	46.3444	-0.357085	-2.25619	0.00405	0.0163889
Ccnb1	chr13:101548693-101556441	92.9366	72.5685	-0.356904	-2.26697	0.0012	0.00583265
Ifrd2	chr9:107490048-107495369	23.1286	18.0602	-0.356863	-1.9136	0.003	0.0128698
Rhoj	chr12:76409299-76502442	34.0309	26.5743	-0.356813	-1.93175	0.00155	0.00728996
Cep55	chr19:38129514-38148915	21.1236	16.5019	-0.356227	-1.73633	0.0032	0.0135637
Cdr2l	chr11:115243229-115257446	53.0642	41.4551	-0.356191	-1.82889	0.0012	0.00583265
Mllt6	chr11:97524725-97546772	9.90464	7.73956	-0.355853	-1.71577	0.002	0.00910113
Plxnb2	chr15:88985978-89011218	84.1716	67.2803	-0.355702	-1.55089	0.00125	0.00605128
Wdr91	chr6:34830425-34860831	12.1031	9.46038	-0.355405	-1.66697	0.00395	0.0160489
Abhd2	chr7:86418151-86506487	36.4143	28.4652	-0.355309	-1.9385	0.00215	0.00966338
Piga	chrX:160857718-160871847	6.94996	5.43501	-0.354722	-1.97681	0.0073	0.0269125
Rbm20	chr19:53751795-53941570	5.74531	4.49334	-0.354598	-1.60799	0.0033	0.0139045
Gsg2	chr11:72904096-72960951	8.65599	6.77358	-0.353781	-1.49605	0.0077	0.0281206
1700025G04Rik	chr1:153731653-153937450	41.6674	32.6097	-0.353616	-1.95742	0.0013	0.00625567
Bola3	chr6:83299477-83308386	56.2613	44.0533	-0.352892	-2.41221	0.00685	0.025582
Etv5	chr16:22381385-22439643	435.174	340.763	-0.352823	-1.84267	0.00215	0.00966338
Polrmt	chr10:79198869-79209326	13.3266	10.438	-0.352463	-1.68317	0.0027	0.0117289
Mast2	chr4:115979366-116136788	47.3947	37.1253	-0.352324	-1.72703	0.00105	0.00520854
Ipo7	chr7:117161938-117198628	109.55	85.8268	-0.352088	-2.20325	0.0016	0.00748425
Ncapg2	chr12:117643874-117702004	20.2413	15.8615	-0.35177	-2.08807	0.00135	0.00644739
Rbms1	chr2:60590009-60801261	16.7246	13.1064	-0.351699	-1.70646	0.00415	0.0167039
Mis18bp1	chr12:66233720-66273567	25.9323	20.3228	-0.351654	-2.01239	0.0016	0.00748425
Pigq	chr17:26063368-26078907	52.6074	41.2379	-0.351295	-1.99129	0.0014	0.00664931
Eif2ak3	chr6:70794520-70855234	13.0932	10.2665	-0.350883	-1.79149	0.00245	0.0107709
Fbxo45	chr16:32230197-32247111	12.1259	9.50858	-0.35079	-1.98771	0.003	0.0128698
Enpp4	chr17:44233258-44242757	9.67028	7.58489	-0.35043	-2.07513	0.00395	0.0160489
Hn1l	chr17:25079414-25097568	64.6696	50.7242	-0.350412	-2.03533	0.00155	0.00728996
Dgki	chr6:36796021-37249976	3.09511	2.42779	-0.350347	-1.47756	0.01075	0.0368279
Lin54	chr5:100871057-100929658	12.2517	9.61022	-0.350337	-1.78676	0.00365	0.0150531
Mto1	chr9:78296016-78321959	14.6826	11.5217	-0.349754	-1.79295	0.0049	0.0193039
Ccbe1	chr18:66216509-66451492	21.1417	16.5932	-0.349501	-1.81103	0.00175	0.00808244
Ubqln4	chr3:88357637-88373647	50.9904	40.022	-0.349433	-1.78832	0.001	0.00499959
Nans	chr4:46502200-46516310	34.4445	27.0371	-0.349332	-1.80911	0.00245	0.0107709
Fancb	chrX:161418523-161435204	4.72129	3.70639	-0.349167	-1.62021	0.014	0.0458393
Fancc	chr13:63406016-63533053	5.68549	4.46397	-0.348957	-1.54937	0.0091	0.0322282
Pml	chr9:58064986-58097593	10.0541	7.89438	-0.348892	-1.61412	0.00355	0.0147061
Podxl	chr6:31469492-31513937	11.5267	9.05189	-0.348691	-1.73503	0.00225	0.0100232
Dcbld2	chr16:58408647-58469858	23.3982	18.3767	-0.348523	-1.98895	0.0016	0.00748425
Mgme1	chr2:144096770-144106965	6.68282	5.25006	-0.348123	-1.6266	0.00955	0.033507
Deb1	chr9:121619506-121622039	50.8347	39.942	-0.347907	-2.47538	0.0115	0.0388891
Tmem183a	chr1:136242673-136258576	71.9476	56.5367	-0.347758	-2.03643	0.00175	0.00808244
Nova2	chr7:19511236-19550668	7.67029	6.02751	-0.347718	-1.73018	0.0027	0.0117289
Ryk	chr9:102737249-102810637	70.5078	55.4282	-0.347162	-1.97178	0.00185	0.00849872
Col4a2	chr8:11312828-11449287	4.15509	3.26929	-0.345903	-1.4228	0.0056	0.0215339
Nt5dc2	chr14:31948038-31981827	123.843	97.4419	-0.345896	-2.04298	0.00225	0.0100232
Celf5	chr10:80921972-80945454	3.10986	2.44835	-0.345044	-1.41405	0.0115	0.0388891
Sall2	chr14:52930851-52948345	54.1867	42.6707	-0.344692	-1.69141	0.00235	0.0104148
Hiatl1	chr13:65166337-65214290	24.793	19.5252	-0.34459	-2.07918	0.0037	0.0152021
B4galt2	chr4:117545604-117556081	22.971	18.0943	-0.34428	-1.56153	0.0038	0.0155494
Manf	chr9:106789745-106794269	57.1423	45.0187	-0.344035	-1.97397	0.0023	0.0102233
Pdia4	chr6:47746139-47763511	95.8005	75.4974	-0.343605	-1.70204	0.00175	0.00808244
Wdr76	chr2:121332458-121370595	9.61737	7.57921	-0.343594	-1.80122	0.0043	0.01721
Zbtb34	chr2:33261627-33286844	5.22086	4.115	-0.343394	-1.7282	0.00525	0.0204093
Slc25a39	chr11:102264294-102268831	142.213	112.097	-0.343307	-1.98902	0.00175	0.00808244
Mib2	chr4:155028580-155043363	7.40646	5.83879	-0.343114	-1.46516	0.00615	0.023351
Sox8	chr17:25702837-25707631	128.966	101.698	-0.342692	-1.80469	0.0019	0.0087019
Zfp191	chr18:24170767-24179272	42.7194	33.6897	-0.342582	-2.00946	0.0027	0.0117289
Tpcn1	chr5:120984165-121038622	37.88	29.8784	-0.342334	-1.71829	0.00185	0.00849872
H1f0	chr15:78858641-78860930	20.4297	16.1238	-0.341477	-1.76447	0.0042	0.0168826
Cdc45	chr16:18780539-18812065	34.1639	26.9763	-0.34078	-1.56805	0.00395	0.0160489
Mcph1	chr8:18595172-18803188	6.51155	5.14213	-0.340637	-1.56667	0.0108	0.0369677
Lpin2	chr17:71533317-71599158	8.91053	7.03742	-0.340465	-1.64121	0.00385	0.0156955
Tmem97	chr11:78355318-78364237	77.6784	61.3601	-0.340212	-2.00997	0.0024	0.0106013
Telo2	chr17:25236513-25252912	9.90798	7.82668	-0.34019	-1.50613	0.00615	0.023351
Pde10a	chr17:8994609-9179513	12.0481	9.51739	-0.340165	-1.79623	0.00265	0.0115449
Inpp5a	chr7:146575007-146768696	8.14979	6.43987	-0.339732	-1.59911	0.0121	0.0405316
Anapc13	chr9:102528625-102536574	146.601	115.851	-0.339623	-3.04661	0.0074	0.0272229
Samd1	chr8:86521570-86524285	27.6224	21.842	-0.33873	-1.71803	0.00475	0.018762
Extl3	chr14:65670895-65716943	38.4553	30.4089	-0.338691	-1.79633	0.00255	0.0111576
Cox10	chr11:63776128-63892974	13.9128	11.0038	-0.338413	-1.6658	0.0061	0.0231904
Cmc2	chr8:119412584-119445336	13.5759	10.7376	-0.338383	-1.72145	0.01275	0.042356
Myo9b	chr8:73796612-73884611	21.2606	16.8167	-0.338291	-1.54584	0.0037	0.0152021
Mastl	chr2:22972063-23011544	13.7766	10.8983	-0.338123	-1.89239	0.00385	0.0156955
Mms22l	chr4:24423608-24530095	15.2523	12.0696	-0.337647	-1.93876	0.004	0.0162356
Fert2	chr17:64245366-64488845	18.932	14.9824	-0.337565	-1.62383	0.00385	0.0156955
Slitrk2	chrX:63902492-63914577	5.99203	4.74283	-0.337295	-1.88314	0.00625	0.0236785
Pcca	chr14:122933549-123289166	18.1026	14.3297	-0.337191	-1.78632	0.00545	0.0210578
Elk3	chr10:92710160-92773904	14.911	11.8093	-0.336459	-1.79684	0.00425	0.0170381
E2f1	chr2:154385374-154395588	17.2415	13.6569	-0.33626	-1.7101	0.0054	0.0208981
Wdr5	chr2:27370666-27392055	33.4494	26.4962	-0.336196	-1.86571	0.0031	0.0132376
Atg9a	chr1:75177439-75188497	21.3898	16.9487	-0.33575	-1.70609	0.00355	0.0147061
Lrig1	chr6:94450307-94650139	28.3149	22.4389	-0.335562	-1.63285	0.0034	0.0142314
Vash2	chr1:192771524-192803175	4.2141	3.34	-0.335378	-1.42189	0.01255	0.0418183
Wbscr16	chr5:134623927-134652637	11.4746	9.09463	-0.335356	-1.61775	0.0093	0.0327537
Cnksr3	chr10:3134303-3227479	11.1818	8.86388	-0.335149	-1.59837	0.00615	0.023351
Casp9	chr4:141349526-141381918	8.04825	6.38034	-0.335043	-1.56552	0.0065	0.024449
Wdhd1	chr14:47860618-47896532	17.929	14.215	-0.334888	-1.78807	0.00395	0.0160489
Sac3d1	chr19:6116003-6118586	20.4388	16.2093	-0.334488	-1.75214	0.01075	0.0368279
Cep152	chr2:125388823-125450849	4.41927	3.50543	-0.334218	-1.47672	0.00745	0.0273567
2310067B10Rik	chr11:115626746-115660347	22.7914	18.0809	-0.334022	-1.66876	0.00285	0.0123404
Srm	chr4:147965621-147968728	115.771	91.8508	-0.333913	-1.89444	0.003	0.0128698
Scrib	chr15:75877615-75900160	32.8233	26.0443	-0.333755	-1.63053	0.0028	0.0121327
Slc25a10	chr11:120353150-120362475	8.83638	7.01237	-0.333553	-1.58659	0.0064	0.0241557
Cxxc5	chr18:35989471-36021342	41.4014	32.8573	-0.333463	-1.86896	0.00335	0.0140857
Pepd	chr7:35697425-35829727	21.1738	16.8044	-0.333436	-1.69948	0.00645	0.0243064
Amotl1	chr9:14346410-14419444	88.8304	70.5022	-0.333385	-1.62029	0.0034	0.0142314
Ppdpf	chr2:180922047-180923209	107.023	84.9517	-0.333209	-2.13396	0.0039	0.0158725
Chd3	chr11:69156774-69182928	13.8803	11.0191	-0.333025	-1.55559	0.003	0.0128698
Fam120aos	chr13:49063480-49065274	12.5144	9.93761	-0.332614	-1.79639	0.01545	0.0497096
Bub1	chr2:127625935-127657595	25.1155	19.9485	-0.332292	-1.8712	0.00415	0.0167039
Rpl29	chr9:106331869-106333898	658.4	523.014	-0.332114	-2.3101	0.00255	0.0111576
Map3k1	chr13:112536642-112599191	20.8177	16.5408	-0.331783	-1.78432	0.0027	0.0117289
Nucks1	chr1:133807034-133832898	116.856	92.852	-0.331726	-2.11837	0.0035	0.014554
H2afv	chr11:6327228-6344446	64.2268	51.0421	-0.331489	-2.02611	0.00315	0.0134036
Cd276	chr9:58372106-58388747	53.0436	42.1588	-0.331343	-1.72857	0.00265	0.0115449
Gfpt1	chr6:86992839-87042201	16.8586	13.4031	-0.330917	-1.90411	0.0035	0.014554
Zdhhc15	chrX:101732308-101866403	5.07632	4.03636	-0.330726	-1.76911	0.01055	0.0363285
Rbm38	chr2:172847402-172860232	31.0699	24.705	-0.330716	-1.66766	0.0046	0.0182592
Fbxl16	chr17:25946029-25958210	5.93899	4.72285	-0.33056	-1.44842	0.01195	0.0401183
Bckdk	chr7:135047586-135053178	29.3994	23.3794	-0.330552	-1.77137	0.00425	0.0170381
Akt2	chr7:28376578-28424472	61.0862	48.5782	-0.330537	-1.59202	0.0033	0.0139045
Slc35c1	chr2:92292921-92300675	9.30978	7.40597	-0.330059	-1.49244	0.00755	0.0276398
Dclk2	chr3:86590071-86724806	30.4264	24.2059	-0.329963	-1.65323	0.0033	0.0139045
Mllt1	chr17:57032033-57074811	39.4626	31.4047	-0.329506	-1.61215	0.0032	0.0135637
Gusb	chr5:130464890-130478698	28.731	22.8648	-0.329479	-1.72363	0.0038	0.0155494
Arl6ip4	chr5:124566116-124568204	38.4806	30.6262	-0.329362	-1.73378	0.00625	0.0236785
Fam50a	chrX:71558371-71565488	32.6666	25.9994	-0.329339	-1.69271	0.00645	0.0243064
Ermp1	chr19:29684372-29722910	24.2822	19.3287	-0.32915	-1.92265	0.00325	0.0137467
Rhoc	chr3:104591951-104597377	124.339	98.9899	-0.328931	-1.96712	0.0032	0.0135637
Gmnn	chr13:24843713-24853806	26.2741	20.9182	-0.328887	-1.83104	0.0118	0.039681
Ubald2	chr11:116295407-116300391	46.0582	36.6755	-0.32864	-1.48062	0.00525	0.0204093
Heatr5a	chr12:52976859-53072308	11.0167	8.77404	-0.328381	-1.76253	0.0039	0.0158725
Mif4gd	chr11:115469232-115474283	20.6711	16.4632	-0.328375	-1.45623	0.01035	0.0358137
Ebf1	chr11:44431635-44818674	15.7424	12.5396	-0.328164	-1.59954	0.0075	0.0274985
Ttyh2	chr11:114536781-114582298	16.4147	13.0791	-0.327728	-1.61428	0.0051	0.0199419
Lpcat1	chr13:73604830-73651986	48.2367	38.4346	-0.327727	-1.86728	0.0044	0.0175578
Amph	chr13:19040239-19242784	33.5527	26.7386	-0.327507	-1.73956	0.00305	0.0130611
Sf3a2	chr10:80261479-80267667	53.3649	42.5273	-0.3275	-1.58034	0.0045	0.0178976
Dpf1	chr7:30089023-30102605	14.4439	11.515	-0.326941	-1.56144	0.00865	0.0308793
Cdca5	chr19:6085096-6091773	17.0864	13.6255	-0.326544	-1.72908	0.01005	0.0349864
Sgol1	chr17:53814111-53828640	12.8099	10.2166	-0.326354	-1.74012	0.00745	0.0273567
Glt25d1	chr8:74134922-74148810	59.6567	47.586	-0.326147	-1.75553	0.0034	0.0142314
Wfs1	chr5:37357342-37380221	7.13821	5.69456	-0.325977	-1.50633	0.01165	0.0393082
Sf3b5	chr10:12728255-12728989	79.6409	63.5426	-0.325787	-2.06848	0.0083	0.0299401
Pom121	chr5:135845822-135870416	50.6741	40.434	-0.325677	-1.56933	0.0041	0.0165635
Hmgcr	chr13:97418918-97440891	100.283	80.0257	-0.325538	-1.88378	0.00385	0.0156955
Tinf2	chr14:56297917-56300654	22.4976	17.9544	-0.325434	-1.70979	0.0081	0.0293239
Ccdc14	chr16:34690701-34725280	6.52323	5.20707	-0.325115	-1.58436	0.0106	0.0364383
Il1rap	chr16:26581790-26725233	11.6246	9.28384	-0.324386	-1.69411	0.00695	0.0258274
Ddah2	chr17:35195979-35199044	76.4954	61.1132	-0.32389	-1.56153	0.00385	0.0156955
Calr	chr8:87365986-87370830	416.695	332.935	-0.323754	-1.71839	0.0031	0.0132376
Cyp2j6	chr4:96182828-96220342	17.6972	14.1437	-0.323358	-1.81259	0.00685	0.025582
Rfc1	chr5:65653090-65726878	42.9896	34.3604	-0.323241	-1.70872	0.0036	0.0148673
[truncated: 1,749 more rows]

## Sheet: Ints1_KD
gene	locus	value_control_shRNA (FPKM)	value_Ints1_shRNA (FPKM)	log2(fold_change)	test_stat	p_value	q_value
Chga	chr12:103793178-103803237	2.95215	0.200895	-3.87725	-5.36592	5e-05	0.00268605
Nxph1	chr6:8900018-9198578	1.46535	0.182756	-3.00325	-3.88437	0.00015	0.0065625
A730020M07Rik	chr3:121337855-121349371	0.683223	0.184437	-1.88923	-1.34495	0.00185	0.0494618
Gria2	chr3:80488857-80606713	7.25534	2.04871	-1.82433	-5.60354	5e-05	0.00268605
Mob3b	chr4:34896322-35104733	2.2804	0.671684	-1.76343	-4.73558	5e-05	0.00268605
Cd38	chr5:44260065-44303613	1.94413	0.591809	-1.71592	-3.80866	5e-05	0.00268605
Golga7b	chr19:42322067-42344838	0.692308	0.221999	-1.64086	-2.40727	0.0004	0.0148553
Pex5l	chr3:32848555-33042113	3.4404	1.10453	-1.63915	-3.62082	5e-05	0.00268605
Cytip	chr2:57981549-58012533	1.11353	0.368391	-1.59583	-3.52531	5e-05	0.00268605
Scn3b	chr9:40076800-40099203	3.99624	1.32737	-1.59007	-4.16178	5e-05	0.00268605
Nkain2	chr10:31409124-32609721	2.09264	0.696543	-1.58704	-3.29203	5e-05	0.00268605
Cryab	chr9:50559176-50564740	10.0157	3.39125	-1.56237	-3.41195	5e-05	0.00268605
Lix1	chr17:17539649-17596351	1.06826	0.364745	-1.5503	-2.87868	5e-05	0.00268605
Serpinb1a	chr13:32933960-32943054	2.81897	0.968856	-1.54081	-3.34099	5e-05	0.00268605
Deptor	chr15:54931471-55090828	4.73575	1.66744	-1.50596	-5.31361	5e-05	0.00268605
Mt2	chr8:96696517-96697467	6.25176	2.26679	-1.46361	-3.99019	0.0007	0.0235029
Acsl6	chr11:54117325-54175041	1.25723	0.456671	-1.46102	-2.50016	5e-05	0.00268605
Cdk16	chrX:20265618-20277003	69.8032	25.3791	-1.45965	-6.77174	5e-05	0.00268605
Sod3	chr5:52755042-52760977	12.2093	4.5113	-1.43637	-4.999	5e-05	0.00268605
Slc39a12	chr2:14310024-14416604	1.53882	0.575572	-1.41876	-2.74046	0.00015	0.0065625
Ints1	chr5:140227235-140251632	23.4975	8.88924	-1.40238	-6.15441	5e-05	0.00268605
Kcnj15	chr16:95479164-95521865	0.719496	0.272478	-1.40085	-2.29176	5e-05	0.00268605
Trim9	chr12:71345520-71448601	2.40656	0.921348	-1.38515	-3.53996	5e-05	0.00268605
Lyrm7	chr11:54652790-54674093	1.28361	0.499386	-1.36198	-2.60008	0.00045	0.0163443
Col12a1	chr9:79446793-79566529	0.920579	0.360763	-1.35149	-3.50317	5e-05	0.00268605
Slc37a2	chr9:37036733-37063323	4.03914	1.62225	-1.31605	-3.91092	5e-05	0.00268605
Sept2	chr1:95375569-95406309	317.901	127.852	-1.3141	-5.21719	5e-05	0.00268605
Smurf2	chr11:106681377-106782029	18.2436	7.36526	-1.30859	-5.57635	5e-05	0.00268605
P4ha2	chr11:53914425-53945169	1.70753	0.696337	-1.29405	-2.37582	0.0001	0.00477273
Lhfpl2	chr13:94827750-94965364	4.98985	2.05658	-1.27875	-4.34068	5e-05	0.00268605
Syndig1l	chr12:86018227-86039757	1.19845	0.503673	-1.25061	-2.46327	0.00075	0.024964
Selenbp1	chr3:94737004-94748680	11.1118	4.71591	-1.23648	-4.09751	5e-05	0.00268605
Unc80	chr1:66515020-66745722	1.48929	0.65521	-1.1846	-3.66481	5e-05	0.00268605
Hiat1	chr3:116334084-116365595	38.3591	17.2645	-1.15176	-5.29195	5e-05	0.00268605
Mmd	chr11:90110789-90139887	8.4668	3.88281	-1.12472	-4.24306	5e-05	0.00268605
Creb3l1	chr2:91822484-91864327	2.12416	0.975334	-1.12292	-2.58174	0.0003	0.0118664
Igdcc4	chr9:64949292-64985754	20.2534	9.31786	-1.12009	-4.13263	5e-05	0.00268605
Loxl2	chr14:70009282-70095641	2.70926	1.25674	-1.10822	-3.10557	5e-05	0.00268605
Gabra2	chr5:71352295-71487088	2.8555	1.32557	-1.10713	-2.85197	5e-05	0.00268605
Reps2	chrX:158849883-159081590	4.04257	1.8958	-1.09247	-3.71873	5e-05	0.00268605
Rtn4rl1	chr11:75007494-75081264	11.8561	5.58662	-1.08558	-4.29076	5e-05	0.00268605
Hist1h2bc	chr13:23776067-23784349	28.4046	13.405	-1.08335	-3.38493	5e-05	0.00268605
Hmbs	chr9:44144430-44152311	40.9424	19.3814	-1.07892	-4.11003	5e-05	0.00268605
Nell2	chr15:95049870-95358683	15.063	7.14929	-1.07514	-4.01215	5e-05	0.00268605
Gpr37l1	chr1:137056826-137064258	2.00838	0.956161	-1.07071	-2.54323	0.00055	0.019134
Unc5b	chr10:60225342-60294329	4.85021	2.31108	-1.06948	-3.96496	5e-05	0.00268605
Unc13a	chr8:74150611-74195656	1.43208	0.682927	-1.06831	-3.02962	5e-05	0.00268605
Ero1l	chr14:45902761-45938247	80.8616	38.864	-1.05702	-4.47665	5e-05	0.00268605
Pygm	chr19:6384428-6398459	9.9496	4.80285	-1.05075	-3.63599	5e-05	0.00268605
Hist1h1c	chr13:23830675-23831400	26.2462	12.7304	-1.04383	-4.67338	5e-05	0.00268605
Tspan17	chr13:54890765-54898136	3.5793	1.7401	-1.0405	-2.70688	0.00055	0.019134
S1pr1	chr3:115413350-115417973	2.16463	1.05638	-1.03499	-2.6514	0.00015	0.0065625
Acss2	chr2:155343778-155388479	36.2349	17.761	-1.02866	-4.37588	5e-05	0.00268605
Scrg1	chr8:59934719-59956382	69.6673	34.1757	-1.02751	-5.26767	5e-05	0.00268605
Apoo	chrX:91612448-91662431	33.8184	16.6923	-1.01862	-2.40723	5e-05	0.00268605
Scg3	chr9:75491172-75531863	2.10528	1.03937	-1.0183	-2.03783	0.0003	0.0118664
Csdc2	chr15:81767188-81781371	2.1106	1.04385	-1.01574	-2.49742	0.0003	0.0118664
Fgd4	chr16:16422070-16560289	2.97331	1.4726	-1.0137	-2.48504	5e-05	0.00268605
Casp12	chr9:5345475-5373034	6.99562	3.48137	-1.0068	-3.34811	5e-05	0.00268605
Igfbp5	chr1:72904638-72921439	19.1862	9.57149	-1.00325	-4.08398	5e-05	0.00268605
Cbln3	chr14:56497756-56503093	1.32826	0.662984	-1.00249	-2.3845	0.0001	0.00477273
Kcng4	chr8:122147753-122159580	1.63905	0.820988	-0.997431	-2.52834	0.0001	0.00477273
Apba1	chr19:23833365-24024087	0.847807	0.425023	-0.996194	-2.39878	0.00015	0.0065625
Angpt1	chr15:42256212-42508523	1.21319	0.611103	-0.989324	-2.13988	0.0005	0.0178793
Tnfrsf21	chr17:43153503-43226137	127.465	65.6238	-0.957813	-4.43997	5e-05	0.00268605
Slc2a13	chr15:91098121-91403692	1.08921	0.564223	-0.948938	-2.47008	5e-05	0.00268605
Prr5l	chr2:101554441-101679137	5.88481	3.06937	-0.939055	-3.23269	5e-05	0.00268605
Mfap3l	chr8:63111656-63155528	5.76079	3.0131	-0.935018	-3.31101	5e-05	0.00268605
Mmp16	chr4:17780628-18045881	7.49309	3.92132	-0.934223	-3.60199	5e-05	0.00268605
Syap1	chrX:159294774-159326394	24.1442	12.6692	-0.930355	-3.49894	5e-05	0.00268605
Tm4sf1	chr3:57090985-57105841	2.52734	1.33991	-0.915484	-2.1723	0.00125	0.0363665
Sdpr	chr1:51275229-51390623	2.07005	1.10006	-0.912092	-2.0941	0.00025	0.0102758
Pf4	chr5:91201460-91202409	12.2577	6.52368	-0.909928	-3.19473	0.0009	0.0284016
Gna11	chr10:80991476-81007791	60.3522	32.3924	-0.897749	-4.23542	5e-05	0.00268605
Abca1	chr4:53043660-53172767	3.29243	1.76831	-0.896783	-3.17487	5e-05	0.00268605
Ednrb	chr14:104213831-104243693	3.72649	2.00406	-0.894891	-2.62536	5e-05	0.00268605
Atxn7l1	chr12:33987379-34053142	7.00931	3.78761	-0.887985	-2.90326	5e-05	0.00268605
Plce1	chr19:38598686-38859590	6.35575	3.43652	-0.887116	-3.47705	5e-05	0.00268605
Egln3	chr12:55279967-55304861	20.5027	11.1404	-0.880019	-3.51749	5e-05	0.00268605
Rundc3a	chr11:102254716-102264253	12.1853	6.65226	-0.873228	-3.14374	5e-05	0.00268605
Kcnb1	chr2:166921468-167014318	1.21694	0.664824	-0.872214	-2.76753	5e-05	0.00268605
Gpr123	chr7:147020072-147063987	2.95802	1.61803	-0.870396	-2.64478	5e-05	0.00268605
Speg	chr1:75371871-75428881	16.2078	8.89073	-0.866314	-2.40144	0.0001	0.00477273
Disp2	chr2:118605454-118620911	4.9696	2.73135	-0.863512	-3.23747	5e-05	0.00268605
Cald1	chr6:34659443-34725469	24.8132	13.6523	-0.86196	-3.5713	5e-05	0.00268605
Tsc22d3	chrX:137074067-137135061	14.4055	7.92608	-0.861942	-3.15144	5e-05	0.00268605
Dlc1	chr8:37630792-38015496	1.1016	0.607048	-0.859716	-2.11643	0.00015	0.0065625
Serpinb5	chr1:108757756-108779925	5.72196	3.15574	-0.858532	-2.55348	5e-05	0.00268605
Rasl11b	chr5:74591350-74595502	3.01042	1.66815	-0.851716	-2.16453	0.0016	0.0449635
Col4a1	chr8:11198422-11312826	9.71775	5.38685	-0.85118	-3.47321	5e-05	0.00268605
Tmem108	chr9:103385265-103664167	4.56816	2.54509	-0.843899	-2.71253	5e-05	0.00268605
Cdkn2b	chr4:88952197-88956941	3.92651	2.19274	-0.840511	-2.28475	0.00165	0.0459217
Itpripl2	chr7:125628625-125635489	0.757861	0.423321	-0.840181	-2.00752	0.00185	0.0494618
Smox	chr2:131317597-131350919	54.3702	30.4662	-0.835608	-3.4363	5e-05	0.00268605
Etv1	chr12:39506844-39594802	75.9232	42.5497	-0.835391	-3.64324	5e-05	0.00268605
AI837181	chr19:5425143-5427316	22.4474	12.6232	-0.830478	-3.14927	5e-05	0.00268605
Lrp1b	chr2:40452292-42509118	0.887777	0.501236	-0.824707	-2.29209	5e-05	0.00268605
Kcnn2	chr18:45719807-46204914	12.4921	7.07071	-0.82109	-2.9432	5e-05	0.00268605
Svop	chr5:114476921-114541389	14.8242	8.39133	-0.820982	-2.90775	5e-05	0.00268605
Fam117a	chr11:95198331-95243186	4.94075	2.80026	-0.81917	-2.62198	5e-05	0.00268605
Slc2a3	chr6:122677826-122692763	11.6435	6.60839	-0.817151	-3.10988	5e-05	0.00268605
Slitrk6	chr14:111147799-111154371	3.36211	1.91026	-0.815599	-2.5259	5e-05	0.00268605
Plcb1	chr2:134611899-135300994	4.89119	2.77911	-0.815562	-2.90894	5e-05	0.00268605
Ctsl	chr13:64464521-64471614	52.4913	29.835	-0.815072	-3.80911	5e-05	0.00268605
Olfml3	chr3:103539316-103541924	9.69255	5.56487	-0.800529	-2.87343	5e-05	0.00268605
Lrrk2	chr15:91503654-91646555	2.43123	1.397	-0.799358	-2.71812	5e-05	0.00268605
Prss23	chr7:96656294-96666096	2.68832	1.54587	-0.79829	-2.25397	0.00035	0.0134302
Anxa2	chr9:69301489-69339592	19.0265	10.9526	-0.796734	-2.5504	5e-05	0.00268605
Ghr	chr15:3267754-3533352	3.90832	2.25307	-0.794659	-1.81604	0.00135	0.0387873
Ubtd1	chr19:42056252-42109131	18.9511	10.9312	-0.793831	-3.19014	5e-05	0.00268605
Tgfbr2	chr9:115996812-116084481	26.8178	15.48	-0.792786	-3.33363	5e-05	0.00268605
Nmnat2	chr1:154802230-154966391	2.37469	1.37436	-0.788983	-2.32989	0.0002	0.00833935
Adra1b	chr11:43588106-43714739	2.20097	1.27932	-0.782764	-2.04523	0.0008	0.02625
Cntfr	chr4:41604528-41644123	12.1209	7.05578	-0.780623	-2.68252	5e-05	0.00268605
Lrrn4	chr2:132694251-132706598	4.57568	2.66458	-0.780079	-2.67538	5e-05	0.00268605
Amph	chr13:19040219-19242788	39.5802	23.0578	-0.779526	-3.22901	5e-05	0.00268605
Crim1	chr17:78599587-78817492	19.3462	11.2727	-0.77922	-2.77537	5e-05	0.00268605
S100a10	chr3:93359038-93368567	34.2622	19.9664	-0.779041	-3.73373	5e-05	0.00268605
Pld3	chr7:28317036-28338131	16.235	9.47793	-0.776462	-3.2389	5e-05	0.00268605
Lrrc4c	chr2:96158325-97471821	8.42623	4.921	-0.775936	-2.78277	5e-05	0.00268605
Svip	chr7:59252530-59261388	1.90629	1.11543	-0.773172	-1.84261	0.0018	0.0488028
Kat2b	chr17:53706295-53812046	8.55745	5.01888	-0.769815	-2.75977	5e-05	0.00268605
Vegfb	chr19:7056961-7062141	41.5175	24.3828	-0.767853	-3.07014	5e-05	0.00268605
Fam114a2	chr11:57296491-57332146	22.1479	13.0087	-0.767691	-2.86813	5e-05	0.00268605
Il33	chr19:29999603-30035205	4.77279	2.80763	-0.765481	-2.23475	5e-05	0.00268605
Tgfbr3	chr5:107535588-107718614	2.99176	1.76439	-0.761826	-2.55259	5e-05	0.00268605
Abi3	chr11:95685813-95707045	4.13084	2.43761	-0.760968	-2.42984	0.0001	0.00477273
Bcam	chr7:20341486-20355881	5.54744	3.27608	-0.759853	-2.43076	0.00015	0.0065625
Scn1b	chr7:31901542-31911964	70.6181	41.7834	-0.757108	-3.79053	5e-05	0.00268605
St3gal6	chr16:58470654-58523425	5.40656	3.19896	-0.757106	-2.30822	0.0007	0.0235029
Fbxo32	chr15:58007433-58046447	1.16631	0.69104	-0.755116	-1.93501	0.00125	0.0363665
Slc22a23	chr13:34271026-34437051	11.7344	6.95618	-0.754374	-3.05756	5e-05	0.00268605
Szrd1	chr4:140668892-140695711	51.4141	30.5108	-0.752846	-3.30691	5e-05	0.00268605
Bmp2k	chr5:97426707-97540615	4.13983	2.45979	-0.751034	-2.66304	5e-05	0.00268605
Ocrl	chrX:45265632-45319043	8.32313	4.94648	-0.750724	-2.94867	5e-05	0.00268605
Vegfa	chr17:46153942-46169326	72.0181	42.9487	-0.745745	-2.96164	5e-05	0.00268605
Prelp	chr1:135806881-135817978	2.65024	1.58318	-0.743297	-2.17803	0.0004	0.0148553
AI464131	chr4:41442633-41450108	7.14161	4.26853	-0.742511	-2.94696	5e-05	0.00268605
Rarb	chr14:17263353-17914845	13.2614	7.93853	-0.740293	-2.6956	5e-05	0.00268605
Edil3	chr13:88961076-89462830	6.30196	3.7832	-0.736193	-2.71543	5e-05	0.00268605
Ube2v1	chr2:167433138-167457505	132.482	79.6454	-0.734137	-3.65287	5e-05	0.00268605
Mitf	chr6:97757051-97971352	1.71116	1.03032	-0.731892	-1.9346	0.001	0.0308824
Rn45s	chr17:39979941-39985774	246.605	148.684	-0.729948	-3.78526	5e-05	0.00268605
Pkdcc	chr17:83614622-83624409	15.0728	9.09318	-0.729091	-3.18911	5e-05	0.00268605
Plxnd1	chr6:115904828-115945023	31.0858	18.765	-0.728213	-3.38483	5e-05	0.00268605
Pcsk5	chr19:17507321-17912122	6.82155	4.12612	-0.725312	-2.73515	5e-05	0.00268605
Aldh1l2	chr10:82950191-82996885	2.57693	1.55973	-0.724354	-2.38903	0.0001	0.00477273
1500015O10Rik	chr1:43787446-43799409	47.5321	28.8404	-0.720811	-3.19046	5e-05	0.00268605
Dixdc1	chr9:50470857-50536089	2.25766	1.37235	-0.718187	-2.23612	0.0001	0.00477273
Trp53i11	chr2:93027740-93041914	203.25	123.551	-0.718145	-3.33586	5e-05	0.00268605
Hivep2	chr10:13686184-13871184	2.15082	1.30836	-0.717133	-2.471	5e-05	0.00268605
Pip5k1c	chr10:80755716-80782719	29.6815	18.074	-0.715644	-3.13237	5e-05	0.00268605
Tmem56	chr3:120904927-120966234	12.5383	7.63972	-0.714751	-3.11297	5e-05	0.00268605
Atf7	chr15:102367074-102455852	11.0488	6.7505	-0.710823	-2.86843	5e-05	0.00268605
Gpc4	chrX:49406194-49518100	5.43529	3.32353	-0.709639	-2.31129	0.00045	0.0163443
Kif21a	chr15:90763705-90880382	3.88777	2.37963	-0.708206	-2.41721	5e-05	0.00268605
Cdh13	chr8:120807654-121847348	8.77591	5.37956	-0.70606	-2.4468	0.0001	0.00477273
Nagpa	chr16:5195372-5204105	7.01521	4.31762	-0.700248	-2.32212	0.00015	0.0065625
Hbp1	chr12:32339733-32635400	23.0609	14.2527	-0.694211	-2.24313	5e-05	0.00268605
Sema3a	chr5:13396783-13603485	9.41003	5.81776	-0.693736	-2.74408	5e-05	0.00268605
Sdc4	chr2:164249746-164268688	15.044	9.30296	-0.693428	-2.9067	5e-05	0.00268605
Nfe2l2	chr2:75513575-75542698	66.9168	41.393	-0.692983	-3.15196	5e-05	0.00268605
b	chr14:122580915-122850368	16.9507	10.515	-0.688902	-2.6904	5e-05	0.00268605
Parm1	chr5:91946725-92053022	11.5074	7.1714	-0.682238	-2.52719	5e-05	0.00268605
Eda	chrX:97170944-97596099	1.86542	1.1633	-0.681271	-1.85652	0.0009	0.0284016
Arl15	chr13:114584715-114947669	10.6001	6.61137	-0.681053	-2.54111	5e-05	0.00268605
Akt3	chr1:178952245-179178898	23.7878	14.8467	-0.680078	-2.93587	5e-05	0.00268605
Lrrc75b	chr10:75012869-75023075	3.41159	2.13302	-0.677546	-2.25567	0.00035	0.0134302
Tpcn1	chr5:120984165-121038622	39.0946	24.4919	-0.674668	-3.1254	5e-05	0.00268605
Stard3nl	chr13:19449544-19487621	28.0024	17.5434	-0.674621	-3.07625	5e-05	0.00268605
Gad1	chr2:70327996-70440069	6.93733	4.35432	-0.671935	-2.26069	5e-05	0.00268605
Bnip3	chr7:146082518-146101189	60.196	37.8296	-0.670152	-2.90754	5e-05	0.00268605
Kctd21	chr7:104480832-104498726	5.93951	3.73493	-0.669263	-2.37575	0.0001	0.00477273
Ppp1r3c	chr19:36806220-36811094	23.667	14.8873	-0.668791	-2.75866	5e-05	0.00268605
Wbscr17	chr5:131350820-131783392	3.25147	2.04773	-0.667064	-2.24923	0.0003	0.0118664
Vldlr	chr19:27291509-27328721	16.6716	10.5011	-0.66685	-2.80886	5e-05	0.00268605
Adm	chr7:117771182-117773333	16.0569	10.1308	-0.664447	-2.64255	0.00035	0.0134302
Ttpa	chr4:19935574-19957932	7.36272	4.64704	-0.663928	-2.46596	5e-05	0.00268605
Sh3gl1	chr17:56148623-56176060	39.7896	25.1576	-0.661395	-1.86303	0.00105	0.0316645
Fam189a2	chr19:24047239-24105509	4.73611	2.99748	-0.659954	-2.18907	0.0009	0.0284016
Chl1	chr6:103460869-103683029	8.83382	5.59223	-0.659614	-2.68074	5e-05	0.00268605
Srxn1	chr2:151931259-151937112	7.06319	4.47636	-0.657995	-2.37341	5e-05	0.00268605
Ildr2	chr1:168184269-168246963	3.26287	2.06811	-0.657825	-2.43602	0.0001	0.00477273
Sparcl1	chr5:104508127-104543107	503.132	319.501	-0.655117	-2.49466	5e-05	0.00268605
Hrh1	chr6:114347929-114433290	5.44987	3.4823	-0.646181	-2.21616	5e-05	0.00268605
Nsg2	chr11:31900418-31959211	4.9421	3.15817	-0.646033	-1.86559	0.00125	0.0363665
Wfs1	chr5:37357342-37380221	7.44774	4.75945	-0.646008	-2.52666	0.00015	0.0065625
Fam107b	chr2:3630729-3699406	6.64891	4.2533	-0.644535	-2.33731	5e-05	0.00268605
3110057O12Rik	chr3:40698198-40740229	5.29388	3.38651	-0.644527	-2.1316	0.00035	0.0134302
Lars2	chr9:123276057-123371782	72.9359	46.7697	-0.641054	-2.77854	5e-05	0.00268605
Dpysl5	chr5:31014267-31101742	3.09915	1.98807	-0.640506	-2.2348	0.0002	0.00833935
Gabbr2	chr4:46676769-47004586	17.5878	11.2854	-0.640123	-2.81617	5e-05	0.00268605
Srgap1	chr10:121218046-121484371	4.85808	3.12075	-0.638494	-2.37193	5e-05	0.00268605
Tom1l2	chr11:60040215-60166407	15.961	10.266	-0.636671	-2.50786	5e-05	0.00268605
Kcnq5	chr1:21388483-21952023	4.39694	2.83481	-0.633245	-2.28708	5e-05	0.00268605
Sparc	chr11:55207660-55233582	63.0148	40.6378	-0.632867	-2.47723	5e-05	0.00268605
Galnt18	chr7:118615174-118923491	38.9408	25.1247	-0.632178	-2.8516	5e-05	0.00268605
Abca9	chr11:109962135-110029467	3.61926	2.33679	-0.631163	-2.28334	5e-05	0.00268605
Rab5b	chr10:128114238-128133324	35.4487	22.9604	-0.626584	-2.82343	5e-05	0.00268605
Jun	chr4:94715726-94718913	47.2318	30.6866	-0.622152	-2.98337	5e-05	0.00268605
Cnr1	chr4:34011606-34035806	2.04315	1.32752	-0.622066	-1.99713	0.0016	0.0449635
Inpp4b	chr8:84239098-84646460	9.35092	6.07716	-0.62171	-2.36041	5e-05	0.00268605
Txlnb	chr10:17516024-17565469	3.56077	2.31492	-0.621225	-2.01162	0.0007	0.0235029
Pdzrn3	chr6:101099600-101327891	2.46518	1.60369	-0.620297	-1.90783	0.00185	0.0494618
Pcdh9	chr14:93412918-94289888	17.2566	11.2416	-0.618305	-2.55969	5e-05	0.00268605
Pgm2	chr4:99602055-99659899	65.8041	42.8716	-0.618155	-2.7892	5e-05	0.00268605
Patl1	chr19:11986888-12019586	17.8301	11.6437	-0.614768	-2.54703	5e-05	0.00268605
Lonrf1	chr8:37279117-37312570	4.27397	2.7917	-0.614431	-2.2535	0.00035	0.0134302
Crem	chr18:3266351-3366861	6.37739	4.17193	-0.612252	-2.02667	0.0012	0.0353571
Parp11	chr6:127403740-127444257	8.76865	5.73957	-0.611411	-2.37174	0.0001	0.00477273
Creg2	chr1:39675250-39708027	2.8079	1.83832	-0.611099	-2.0938	0.0006	0.020625
Pvrl1	chr9:43552658-43615544	8.76152	5.73704	-0.610875	-2.45213	0.00015	0.0065625
Ier3	chr17:35958657-35959856	31.2413	20.4892	-0.60859	-2.85674	0.0002	0.00833935
Limch1	chr5:67137078-67448398	9.34017	6.13284	-0.606892	-2.35645	5e-05	0.00268605
Sec24d	chr3:122970413-123068554	7.01507	4.60641	-0.606814	-2.36596	0.00025	0.0102758
Acox1	chr11:116033196-116076632	42.4439	27.873	-0.60669	-2.51162	0.0001	0.00477273
Atg9a	chr1:75177434-75188584	24.336	16.0071	-0.604381	-2.59163	5e-05	0.00268605
Ajap1	chr4:152747329-152856939	5.0328	3.31099	-0.604098	-2.21984	0.00105	0.0316645
Cdc45	chr16:18780539-18812065	25.4917	16.7741	-0.603788	-2.23335	5e-05	0.00268605
Gria4	chr9:4417892-4796234	48.6338	32.0329	-0.602403	-2.31282	5e-05	0.00268605
Grin3a	chr4:49674482-49858641	10.4578	6.89229	-0.601525	-2.50226	5e-05	0.00268605
Col4a5	chrX:137909961-138123778	7.88589	5.19773	-0.601393	-2.28387	5e-05	0.00268605
Nck2	chr1:43502595-43627363	56.6486	37.3407	-0.601289	-2.92161	5e-05	0.00268605
Scarb2	chr5:92872898-92934634	57.1926	37.7226	-0.600399	-2.4858	5e-05	0.00268605
Slc27a1	chr8:74092825-74110607	21.6141	14.2775	-0.598232	-2.71679	5e-05	0.00268605
P2rx7	chr5:123093919-123141441	18.1936	12.0238	-0.597542	-1.92916	0.00065	0.0220809
Agmo	chr12:37968225-38308519	27.5448	18.2102	-0.597035	-2.59747	5e-05	0.00268605
Aldh6a1	chr12:85750017-85791900	15.0113	9.92715	-0.596594	-2.10768	0.0002	0.00833935
Pdk1	chr2:71711280-71741915	26.6933	17.654	-0.596486	-2.46875	0.0001	0.00477273
Pigq	chr17:26063364-26078934	48.974	32.4198	-0.59514	-2.69969	5e-05	0.00268605
9430020K01Rik	chr18:4634926-4682867	6.86046	4.54255	-0.594801	-2.30593	0.0001	0.00477273
Sema6d	chr2:123915704-124493525	117.859	78.1376	-0.592978	-2.4167	5e-05	0.00268605
Tns3	chr11:8331654-8564538	38.1516	25.3387	-0.590398	-2.57686	5e-05	0.00268605
Erlin2	chr8:28134270-28149907	46.9968	31.3379	-0.584655	-2.64462	5e-05	0.00268605
Pdgfa	chr5:139452928-139470907	47.8713	31.9664	-0.582604	-2.72957	5e-05	0.00268605
Dusp4	chr8:35870663-35882948	20.386	13.618	-0.582069	-2.5428	5e-05	0.00268605
Samd4	chr14:47502639-47725492	3.49124	2.3348	-0.580439	-2.05497	0.00045	0.0163443
Ntrk3	chr7:85336999-85722724	10.3051	6.89975	-0.578737	-2.1665	0.00015	0.0065625
Letmd1	chr15:100299464-100309683	18.9979	12.7229	-0.578418	-2.52886	0.00015	0.0065625
Aox1	chr1:58086812-58163254	11.6728	7.84375	-0.573541	-2.27821	5e-05	0.00268605
App	chr16:84954680-85173952	189.61	127.52	-0.572304	-2.50119	5e-05	0.00268605
Gys1	chr7:52690208-52711987	37.2302	25.0458	-0.571902	-2.54726	0.0001	0.00477273
Entpd4	chr14:69955207-69984799	20.9545	14.1309	-0.568405	-2.48295	5e-05	0.00268605
Sepp1	chr15:3220766-3230508	318.855	215.128	-0.567706	-2.23323	5e-05	0.00268605
Cdh19	chr1:112785771-112873949	4.81975	3.25228	-0.567505	-1.86689	0.0015	0.0424632
Kank2	chr9:21571216-21602990	9.6553	6.52655	-0.565	-2.24531	0.00015	0.0065625
Tmem176a	chr6:48791481-48795363	71.7343	48.5532	-0.563096	-2.29381	5e-05	0.00268605
Ednra	chr8:80186927-80248351	5.68034	3.84488	-0.563039	-2.09105	0.00095	0.0297358
E2f6	chr12:16817770-16833558	22.5216	15.2473	-0.562757	-2.22133	0.0002	0.00833935
Bloc1s2	chr19:44213736-44220936	69.0036	46.8109	-0.559825	-2.67972	5e-05	0.00268605
Pag1	chr3:9687481-9833679	5.48919	3.72553	-0.559146	-2.18993	5e-05	0.00268605
Pygb	chr2:150612531-150657484	22.5393	15.316	-0.557398	-2.4092	0.0001	0.00477273
Klf9	chr19:23215715-23241401	15.1925	10.3241	-0.557349	-2.23424	5e-05	0.00268605
3632451O06Rik	chr14:50301693-50403042	8.06297	5.48385	-0.556122	-1.97706	0.00055	0.019134
Tmem176b	chr6:48783810-48791373	218.783	148.958	-0.55459	-2.31827	5e-05	0.00268605
Gnao1	chr8:96334737-96493288	4.83003	3.29591	-0.551354	-1.89793	0.0005	0.0178793
Tmc7	chr7:125679357-125728200	5.76626	3.9378	-0.550246	-2.10447	0.0005	0.0178793
Ncam2	chr16:81200941-81624532	12.2735	8.39441	-0.548047	-1.96265	0.00055	0.019134
Bckdha	chr7:26414870-26443780	23.1816	15.8663	-0.547011	-2.42047	0.00045	0.0163443
Ptpn4	chr1:121554669-121733648	9.86138	6.75728	-0.545347	-2.17696	0.0002	0.00833935
Sorcs1	chr19:50217790-50753136	37.4229	25.6555	-0.544654	-2.0578	0.0001	0.00477273
Akirin1	chr4:123412437-123427542	34.1072	23.4465	-0.540708	-2.46413	5e-05	0.00268605
Zbtb4	chr11:69579413-69597528	3.17402	2.18442	-0.539062	-2.00326	0.001	0.0308824
Kirrel3	chr9:34296315-34843892	21.5306	14.8427	-0.536638	-2.19116	0.0001	0.00477273
Aff2	chrX:66613505-67121212	3.93106	2.70998	-0.536637	-1.82612	0.0014	0.0400248
Shkbp1	chr7:28127151-28141027	9.576	6.60721	-0.535382	-2.14925	0.00185	0.0494618
Dstn	chr2:143741066-143769060	109.732	75.7427	-0.534801	-2.63589	5e-05	0.00268605
Olfml2b	chr1:172574662-172612920	6.28038	4.33625	-0.534403	-1.96243	0.0014	0.0400248
Tmem260	chr14:49066026-49134834	4.89734	3.38138	-0.534385	-2.03078	0.00065	0.0220809
Peg10	chr6:4697305-4710516	65.8391	45.4975	-0.533157	-2.2913	0.0002	0.00833935
Mospd2	chrX:161374105-161418307	16.1512	11.178	-0.530971	-1.91771	0.0005	0.0178793
Rragd	chr4:33069972-33109155	9.82196	6.80536	-0.52934	-2.1592	0.0001	0.00477273
Fat3	chr9:15714636-16182675	2.23427	1.54827	-0.529142	-2.01187	0.00045	0.0163443
Olfm2	chr9:20472429-20532658	195.488	135.646	-0.527236	-2.6967	0.0001	0.00477273
Rps6ka4	chr19:6903573-6915117	11.0635	7.68903	-0.524929	-2.04297	0.0008	0.02625
Amot	chrX:141880966-141922182	14.9771	10.4115	-0.524571	-2.18714	0.00015	0.0065625
Elmo1	chr13:20182375-20700222	9.92095	6.90591	-0.522646	-2.06586	0.0001	0.00477273
Srgap3	chr6:112667965-112897260	25.4202	17.7283	-0.519922	-2.26587	0.00015	0.0065625
D8Ertd82e	chr8:37157881-37210841	16.3151	11.3906	-0.518368	-2.26183	0.0002	0.00833935
Fam102a	chr2:32390878-32425270	8.65651	6.0462	-0.517756	-2.099	0.00115	0.0341452
C030046E11Rik	chr19:29596771-29680411	15.6454	10.9292	-0.517551	-2.24797	0.0001	0.00477273
Nav3	chr10:109120494-109437275	10.1363	7.09187	-0.515295	-2.10344	0.0002	0.00833935
Psmd7	chr8:110104279-110112382	85.3172	59.6976	-0.515164	-2.46747	5e-05	0.00268605
Lrrn2	chr1:134776931-134836582	17.8805	12.5324	-0.512728	-2.23574	0.0001	0.00477273
Tmtc3	chr10:99906535-99949981	19.7813	13.9038	-0.508657	-2.08592	0.0004	0.0148553
Atxn1l	chr8:112250350-112261639	15.937	11.2244	-0.505742	-2.23394	0.00015	0.0065625
Dnajb9	chr12:45306883-45311055	16.4311	11.5895	-0.503609	-2.09575	0.00115	0.0341452
Pdk2	chr11:94887571-94902685	10.3133	7.28294	-0.50191	-1.97599	0.00165	0.0459217
Abcc4	chr14:118881913-119105441	6.56938	4.63953	-0.501778	-1.91571	0.0009	0.0284016
Syt7	chr19:10463579-10527671	4.12844	2.92048	-0.499391	-1.80763	0.00165	0.0459217
Vcl	chr14:21748654-21852895	39.3472	27.8449	-0.498851	-2.17542	0.0002	0.00833935
Cpne2	chr8:97056927-97094429	15.3738	10.8935	-0.497011	-2.05154	0.00155	0.0437714
Pck2	chr14:56159102-56168854	25.3851	17.9873	-0.497002	-2.22252	0.0004	0.0148553
Agl	chr3:116442916-116511084	4.9097	3.48898	-0.49283	-1.98345	0.00105	0.0316645
A2m	chr6:121586190-121629256	55.3751	39.4095	-0.490693	-1.95879	0.0009	0.0284016
Kcnd3	chr3:105251107-105476920	75.1444	53.5021	-0.490069	-1.75964	0.00175	0.048125
Masp1	chr16:23451857-23520663	13.6692	9.73796	-0.489236	-1.96218	0.0013	0.0374439
Poldip2	chr11:78325797-78336238	57.9762	41.3586	-0.487274	-2.28972	0.0001	0.00477273
Ywhag	chr5:136384248-136410511	87.0991	62.1474	-0.486963	-2.39142	0.0004	0.0148553
Mapk4	chr18:74088140-74224603	9.85467	7.03371	-0.486522	-1.94672	0.00105	0.0316645
Robo1	chr16:72663393-73046345	24.4673	17.4634	-0.48652	-2.12029	0.0004	0.0148553
Cd47	chr16:49855766-49911796	26.155	18.6681	-0.486513	-2.143	0.0012	0.0353571
Dhrs7	chr12:73751339-73765815	36.2683	25.8914	-0.486236	-2.2417	0.00125	0.0363665
Ppargc1a	chr5:51845487-51945160	11.3986	8.14421	-0.485009	-1.97477	0.00055	0.019134
Spats2l	chr1:57831704-58005241	31.7111	22.6769	-0.483767	-1.99842	0.0003	0.0118664
Fam73b	chr2:30219752-30241039	20.2714	14.5017	-0.483222	-1.94783	0.00035	0.0134302
Cd151	chr7:148653260-148657380	70.6204	50.5382	-0.482711	-2.02773	0.00045	0.0163443
Ssfa2	chr2:79475581-79513121	16.3302	11.6871	-0.482622	-2.04886	0.0003	0.0118664
Lamb2	chr9:108382192-108392861	22.6373	16.2012	-0.482603	-2.17795	0.0005	0.0178793
Myo18a	chr11:77590736-77679490	43.9866	31.5176	-0.480909	-2.00273	0.0002	0.00833935
Samd8	chr14:22569752-22617947	20.5369	14.7538	-0.477126	-2.12896	0.0003	0.0118664
Npnt	chr3:132544708-132613255	19.0157	13.6698	-0.476199	-1.97917	0.00035	0.0134302
Gstm1	chr3:107815167-107820891	128.202	92.2116	-0.475399	-2.30864	0.00075	0.024964
Kdelr1	chr7:53128209-53139096	86.0803	61.9193	-0.475293	-2.46806	0.0006	0.020625
Pon2	chr6:5214623-5248373	49.5991	35.6994	-0.474416	-2.17887	0.0007	0.0235029
Lbh	chr17:73267644-73291286	74.0159	53.2967	-0.473791	-2.13691	0.0009	0.0284016
Hdac4	chr1:93829331-94044970	23.3677	16.8358	-0.472981	-2.01964	0.00085	0.0274232
Rgma	chr7:80455265-80564785	17.1925	12.3955	-0.471962	-1.93052	0.00105	0.0316645
Rad23b	chr4:55362913-55405109	72.2624	52.2893	-0.466729	-2.10217	0.00055	0.019134
Kitl	chr10:99478457-99563046	30.2391	21.8958	-0.465762	-2.07769	0.00045	0.0163443
Nrxn1	chr17:90432983-91492142	33.6026	24.3576	-0.464203	-1.96233	0.00055	0.019134
Gng5	chr3:146162799-146168507	316.774	229.65	-0.464017	-3.40614	0.0004	0.0148553
Ube2j1	chr4:33118399-33139339	28.7218	20.8552	-0.461739	-2.11149	0.00105	0.0316645
Afap1	chr5:36235967-36346571	14.9244	10.847	-0.46037	-1.98548	0.00145	0.0413519
Stk38	chr17:29107829-29144882	33.2768	24.1857	-0.460364	-2.05806	0.00055	0.019134
Drg1	chr11:3149924-3166389	51.9925	37.898	-0.456181	-2.10184	0.0008	0.02625
Tbc1d5	chr17:50872451-51318677	11.6129	8.46502	-0.456143	-1.8197	0.00105	0.0316645
Rap1b	chr10:117251652-117283030	175.814	128.161	-0.456088	-2.18363	0.00085	0.0274232
Sgcb	chr5:74023987-74038970	24.8893	18.2132	-0.450541	-1.99392	0.00075	0.024964
Tmem33	chr5:67651803-67682700	25.2614	18.5024	-0.449219	-1.97843	0.00105	0.0316645
Myh9	chr15:77591014-77672605	82.6486	60.6647	-0.446132	-1.83442	0.0012	0.0353571
Egln1	chr8:127432486-127473154	67.1164	49.2908	-0.445346	-2.14364	0.00115	0.0341452
Fzd3	chr14:65811277-65881300	10.789	7.93046	-0.444088	-1.95324	0.0011	0.0330859
Malat1	chr19:5795689-5802671	90.5412	66.5613	-0.443892	-1.84139	0.0018	0.0488028
Slc16a1	chr3:104442586-104462385	21.7981	16.0315	-0.443295	-1.99133	0.001	0.0308824
Ppp1r7	chr1:95240221-95264195	26.6537	19.6292	-0.441331	-1.77375	0.00115	0.0341452
Tmem109	chr19:10945151-10956233	42.5672	31.5256	-0.433218	-2.02912	0.0018	0.0488028
Mcm4	chr16:15623989-15637493	59.4849	44.0777	-0.432475	-1.92502	0.0013	0.0374439
Ptprd	chr4:75587140-77857799	18.5585	13.7924	-0.428207	-1.8109	0.00175	0.048125
Abhd4	chr14:54873803-54888844	171.23	127.83	-0.421709	-1.74772	0.00165	0.0459217
Slc25a18	chr6:120723785-120744000	119.949	89.8182	-0.417345	-2.16145	0.0018	0.0488028
Lrp4	chr2:91297687-91354058	30.8955	23.1814	-0.414429	-1.76351	0.00175	0.048125
C330007P06Rik	chrX:34388538-34404241	36.1576	27.1991	-0.410737	-1.89602	0.0018	0.0488028
Gpd1	chr15:99548023-99555438	72.2855	96.093	0.410725	1.90475	0.00175	0.048125
Lrrn1	chr6:107479719-107520222	77.05	102.765	0.415489	1.88678	0.00185	0.0494618
Zmat3	chr3:32233715-32266360	27.5891	37.1234	0.428232	1.99438	0.00125	0.0363665
Prkar2a	chr9:108594473-108651842	19.4641	26.3133	0.434974	1.93894	0.001	0.0308824
Mex3a	chr3:88336316-88345316	14.0639	19.0616	0.438675	1.90166	0.0009	0.0284016
1810009A15Rik	chr19:8958367-8965249	78.964	107.459	0.444522	1.65158	0.0018	0.0488028
Azin1	chr15:38417184-38449021	37.4591	51.1941	0.450661	1.91657	0.0008	0.02625
Ccnyl1	chr1:64737918-64772216	62.4064	86.0796	0.463977	2.09977	0.0006	0.020625
Magi1	chr6:93625446-94233911	11.335	15.6477	0.465168	1.88826	0.00085	0.0274232
Ap3m2	chr8:23897825-23916126	13.2002	18.3179	0.472696	1.92135	0.00095	0.0297358
Lrp10	chr14:55082983-55089128	28.0582	38.9885	0.474624	2.25492	0.00035	0.0134302
Kctd12	chr14:103375797-103381854	15.9163	22.1371	0.475964	2.14747	0.00025	0.0102758
Hes6	chr1:93308059-93309799	59.1627	82.3169	0.476501	2.3915	0.00065	0.0220809
Zfp251	chr15:76682573-76701865	12.0864	16.8866	0.482497	2.05125	0.00095	0.0297358
Fam96a	chr9:65974417-65986775	33.6388	47.358	0.493483	2.26138	0.00085	0.0274232
Chst10	chr1:38920717-38955005	7.67907	10.8341	0.496578	1.97272	0.0013	0.0374439
Bok	chr1:95582270-95592339	24.1723	34.2486	0.502685	2.42152	0.00065	0.0220809
Egr1	chr18:35020860-35024610	21.4219	30.3827	0.504169	2.35771	0.00025	0.0102758
Tmsb10	chr6:72907340-72908742	199.164	283.6	0.5099	2.06868	0.0003	0.0118664
Cat	chr2:103294060-103325310	37.3606	53.4217	0.515909	2.37896	5e-05	0.00268605
Stk11ip	chr1:75518103-75533910	9.02958	12.9319	0.518204	2.19615	0.0002	0.00833935
Rragb	chrX:149574500-149606486	7.80335	11.1986	0.521147	2.08843	0.00115	0.0341452
Snn	chr16:11066390-11134625	81.6791	117.26	0.52167	2.30125	0.0003	0.0118664
Otud6b	chr4:14736651-14753734	26.6851	38.3613	0.523617	2.35525	0.0001	0.00477273
Ubfd1	chr7:129210711-129225713	18.0804	26.0059	0.524411	2.43392	5e-05	0.00268605
1700025G04Rik	chr1:153731653-153937450	32.6634	47.0545	0.526655	2.25529	0.00015	0.0065625
Hap1	chr11:100208640-100217455	7.1396	10.3165	0.531042	1.96701	0.0006	0.020625
Timp2	chr11:118162374-118216725	8.7189	12.6073	0.532044	2.20927	0.0003	0.0118664
Mmadhc	chr2:50135400-50152197	36.6983	53.3952	0.540995	2.48769	0.00015	0.0065625
Mapre1	chr2:153567022-153599050	41.7442	60.9243	0.545443	2.37209	5e-05	0.00268605
Snhg4	chr18:35713063-35717970	22.1641	32.4171	0.548531	2.19791	0.0004	0.0148553
Lpgat1	chr1:193541902-193608134	4.00483	5.88862	0.556187	2.10193	0.00035	0.0134302
Epb4.1	chr4:131479340-131631228	9.70641	14.3156	0.560582	2.14867	0.00015	0.0065625
Wnt7b	chr15:85365866-85424138	5.17552	7.6426	0.56236	2.17282	0.00105	0.0316645
Wnt7a	chr6:91313976-91361363	6.9079	10.2204	0.565137	2.24922	0.0004	0.0148553
Rfx4	chr10:84218792-84369283	48.0826	71.2489	0.567353	2.43171	5e-05	0.00268605
S1pr2	chr9:20770395-20781237	9.64236	14.3009	0.568651	2.46494	0.00015	0.0065625
Enah	chr1:183826515-183950111	46.4842	69.121	0.572383	2.38453	5e-05	0.00268605
Hydin	chr8:112790876-113134153	0.785629	1.19575	0.605994	2.00393	0.0003	0.0118664
Map1lc3b	chr8:124114367-124121947	41.968	63.8881	0.606256	2.9193	5e-05	0.00268605
B4galnt4	chr7:148247172-148258018	4.61086	7.02777	0.608031	2.28034	0.00015	0.0065625
Med14	chrX:12252496-12339099	18.2406	27.9418	0.61527	2.63174	5e-05	0.00268605
Bex2	chrX:132601103-132602775	66.9863	103.712	0.630646	3.31598	5e-05	0.00268605
Btla	chr16:45224449-45253008	3.02926	4.72766	0.642163	2.02504	0.0001	0.00477273
Lef1	chr3:130813214-130927275	2.4238	3.81767	0.655423	1.93072	0.00185	0.0494618
Agap2	chr10:126515962-126530225	3.80434	6.00383	0.658236	2.70273	5e-05	0.00268605
Dmd	chrX:80194208-82450389	4.58528	7.26798	0.664545	2.59538	5e-05	0.00268605
Tub	chr7:116154393-116226838	1.71476	2.74782	0.680284	1.9427	0.0015	0.0424632
Gnpda1	chr18:38487190-38498647	3.14786	5.04889	0.681597	2.25183	0.0009	0.0284016
Dok7	chr5:35399732-35430480	7.15737	11.5176	0.686345	2.78959	0.0001	0.00477273
Adamts4	chr1:173180552-173190053	6.43489	10.3599	0.687017	2.81444	5e-05	0.00268605
Pstpip2	chr18:78033288-78121618	5.34611	8.61401	0.688197	2.44713	5e-05	0.00268605
Pacs2	chr12:114252718-114312612	7.80649	12.6377	0.69499	2.8144	5e-05	0.00268605
Ebf1	chr11:44431601-44821598	7.97014	12.921	0.697035	2.8313	5e-05	0.00268605
Cmtm5	chr14:55555306-55558114	9.6361	15.6935	0.703643	2.15621	0.00085	0.0274232
Rnf180	chr13:105937573-106083094	3.14253	5.11869	0.703849	2.4974	5e-05	0.00268605
Vash1	chr12:88019649-88036631	72.6643	118.722	0.708268	3.07077	5e-05	0.00268605
Dcpp2	chr17:24035688-24037754	56.8718	93.1807	0.712317	3.84918	5e-05	0.00268605
Myt1	chr2:181498036-181562480	5.19071	8.61165	0.730358	2.6633	5e-05	0.00268605
Asphd2	chr5:112814465-112821233	3.90906	6.50144	0.733939	2.49406	0.00055	0.019134
Mmp17	chr5:130090088-130114086	3.39007	5.69824	0.749201	2.80432	5e-05	0.00268605
Spata13	chr14:61253565-61383393	1.12645	1.92154	0.77048	2.49808	0.00015	0.0065625
Fxyd6	chr9:45178267-45204242	47.7815	81.7393	0.774579	3.78597	5e-05	0.00268605
Cdk5r1	chr11:80290547-80294681	1.1082	1.92512	0.796731	2.31818	0.00085	0.0274232
Dcpp1	chr17:24017842-24019820	29.7794	52.9668	0.830775	4.19591	5e-05	0.00268605
Sel1l3	chr5:53498321-53604691	7.57266	13.5164	0.835838	3.49771	5e-05	0.00268605
Slc43a2	chr11:75345195-75391074	5.38355	9.64729	0.841567	3.28627	5e-05	0.00268605
Dact1	chr12:72410870-72421094	13.5042	24.3569	0.850926	3.64918	5e-05	0.00268605
Slc13a3	chr2:165230794-165298697	2.78752	5.09026	0.868758	3.00031	5e-05	0.00268605
Epb4.1l4a	chr18:33955980-34166860	1.28849	2.35561	0.870414	2.46418	0.0002	0.00833935
Bai1	chr15:74346625-74419894	1.50616	2.76197	0.874823	3.10221	5e-05	0.00268605
3930402G23Rik	chr8:10924426-10928457	1.30054	2.45905	0.918992	2.44812	5e-05	0.00268605
Gbp3	chr3:142223015-142236176	4.16666	7.93063	0.928546	2.95904	5e-05	0.00268605
Sncaip	chr18:52927464-53075585	7.21828	13.7547	0.930201	3.36968	5e-05	0.00268605
Brsk2	chr7:149135655-149190148	0.406416	0.798533	0.974395	1.89481	0.0015	0.0424632
Papln	chr12:85104583-85133334	0.406503	0.818354	1.00946	1.99436	0.0013	0.0374439
Nlgn3	chrX:98494517-98516689	0.404046	0.8154	1.01299	2.05133	0.0017	0.0471995
3100003L05Rik	chr7:131769183-131852449	10.336	20.8997	1.0158	3.97215	5e-05	0.00268605
Dmrtb1	chr4:107348894-107356767	1.37682	2.78622	1.01697	2.54963	0.0004	0.0148553
Lpo	chr11:87619929-87639616	2.31563	4.73014	1.03047	3.26645	5e-05	0.00268605
Cacna1g	chr11:94269704-94335512	0.360441	0.742227	1.0421	2.51163	0.00015	0.0065625
Cdkl2	chr5:92435099-92472068	0.43173	0.890324	1.0442	2.01975	0.001	0.0308824
Col9a3	chr2:180332926-180377396	7.36433	15.3541	1.05999	4.17874	5e-05	0.00268605
Bmx	chrX:160630773-160696125	1.68735	3.60678	1.09595	3.18604	5e-05	0.00268605
Kcnma1	chr14:24117915-24823427	0.358883	0.784494	1.12825	2.13146	5e-05	0.00268605
Mylk	chr16:34785035-35002520	0.711121	1.84775	1.3776	4.07878	5e-05	0.00268605
Sv2c	chr13:96729397-96902532	0.372556	0.992052	1.41296	3.0098	5e-05	0.00268605
6330403K07Rik	chr11:70845442-70847119	2.32241	6.45277	1.4743	4.34634	5e-05	0.00268605
Col9a2	chr4:120712170-120727930	0.25778	0.723262	1.48838	2.41563	0.0008	0.02625

## Sheet: Ints11_KD
gene	locus	value_control_shRNA (FPKM)	value_Ints11_shRNA (FPKM)	log2(fold_change)	test_stat	p_value	q_value
Chga	chr12:103793178-103803237	2.93341	0.135828	-4.43273	-5.3933	5e-05	0.00281553
Cryab	chr9:50559176-50564740	9.92096	1.98423	-2.3219	-4.59307	5e-05	0.00281553
Scn3b	chr9:40076800-40099203	3.9582	0.95349	-2.05356	-5.30744	5e-05	0.00281553
4631405J19Rik	chr2:92815062-92886301	6.70779	1.62451	-2.04584	-3.28724	5e-05	0.00281553
Dmp1	chr5:104631635-104643121	1.48146	0.369842	-2.00204	-3.64174	5e-05	0.00281553
Nxph1	chr6:8900018-9198578	1.45158	0.370637	-1.96954	-3.22648	5e-05	0.00281553
Stmn3	chr2:181041163-181049205	1.67513	0.454088	-1.88323	-3.13914	0.0012	0.0374194
Sh2d3c	chr2:32576574-32610527	0.642753	0.183024	-1.81223	-2.39737	0.00025	0.0110687
Svop	chr5:114476921-114541389	14.6823	4.21919	-1.79904	-6.10778	5e-05	0.00281553
Chmp5	chr4:40895585-40912335	61.4799	18.4517	-1.73636	-8.15527	5e-05	0.00281553
Kcnj15	chr16:95479164-95521865	0.712479	0.214116	-1.73445	-2.68623	5e-05	0.00281553
Igdcc4	chr9:64949292-64985754	20.0642	6.41641	-1.64479	-6.04511	5e-05	0.00281553
Cpsf3l	chr4:155243675-155265871	27.6835	9.21897	-1.58635	-5.14446	5e-05	0.00281553
Celf5	chr10:80921972-80945454	4.32253	1.47946	-1.54681	-4.68489	5e-05	0.00281553
Spon1	chr7:120909511-121186889	76.2624	26.7869	-1.50945	-6.61269	5e-05	0.00281553
Fas	chr19:34365148-34402260	5.34484	1.93224	-1.46787	-2.90415	5e-05	0.00281553
Podn	chr4:107687397-107704695	1.33063	0.483411	-1.46079	-2.72833	5e-05	0.00281553
Pex5l	chr3:32848555-33042113	3.40816	1.25614	-1.43999	-3.1708	5e-05	0.00281553
Slc39a12	chr2:14310024-14416604	1.52373	0.562061	-1.4388	-2.83628	5e-05	0.00281553
Chmp1b	chr18:67247951-67405484	13.3742	4.96322	-1.4301	-4.7065	5e-05	0.00281553
Arhgef19	chr4:140798798-140813477	1.27893	0.481186	-1.41027	-3.05306	5e-05	0.00281553
Nell2	chr15:95049870-95358683	14.9246	5.68056	-1.39359	-5.2774	5e-05	0.00281553
Slc2a13	chr15:91098121-91403692	1.07955	0.413484	-1.38452	-3.43758	5e-05	0.00281553
1500015O10Rik	chr1:43787446-43799409	47.0907	18.1254	-1.37743	-5.95607	5e-05	0.00281553
Adamts12	chr15:10994544-11276622	14.1034	5.43871	-1.37471	-5.67438	5e-05	0.00281553
Sec14l5	chr16:5147201-5184027	1.72449	0.667551	-1.36922	-2.85028	5e-05	0.00281553
Shpk	chr11:73012983-73038008	1.3722	0.548836	-1.32204	-2.72488	5e-05	0.00281553
Ssc5d	chr7:4877445-4896399	1.43427	0.573703	-1.32194	-3.07444	5e-05	0.00281553
Ehd2	chr7:16534335-16552884	19.7501	7.92355	-1.31764	-5.7923	5e-05	0.00281553
Tspan17	chr13:54890765-54898136	3.54754	1.44409	-1.29666	-3.25047	5e-05	0.00281553
Srpx2	chrX:130442963-130466985	1.02218	0.423256	-1.27204	-2.2449	0.0003	0.0127473
Fgfrl1	chr5:109123247-109135969	63.0034	26.1213	-1.2702	-5.48525	5e-05	0.00281553
Mt2	chr8:96696517-96697467	6.20634	2.58215	-1.26517	-3.66245	0.00145	0.0429082
Apba1	chr19:23833365-24024087	0.840302	0.352988	-1.25129	-2.91529	5e-05	0.00281553
Pf4	chr5:91201460-91202409	12.1494	5.14905	-1.23851	-4.18426	5e-05	0.00281553
Hrc	chr7:52590638-52594342	1.15222	0.489983	-1.23361	-2.23836	0.0003	0.0127473
Tgfbr3	chr5:107535588-107718614	2.96492	1.26224	-1.23201	-4.03368	5e-05	0.00281553
Zdhhc2	chr8:41509168-41570196	10.5176	4.49436	-1.22661	-4.82735	5e-05	0.00281553
Rgs16	chr1:155587482-155592598	0.967334	0.424037	-1.18982	-2.11544	0.00155	0.0446154
Igsf9b	chr9:27106812-27142348	5.242	2.3055	-1.18504	-3.5722	5e-05	0.00281553
Trim9	chr12:71345520-71448601	2.38495	1.04977	-1.18388	-3.18182	5e-05	0.00281553
Serpinb5	chr1:108757756-108779925	5.66769	2.52103	-1.16875	-3.53341	5e-05	0.00281553
Abi3	chr11:95685813-95707045	4.09906	1.82798	-1.16504	-3.55642	5e-05	0.00281553
Mob3b	chr4:34896322-35104733	2.26002	1.01147	-1.15988	-3.48334	5e-05	0.00281553
Cntfr	chr4:41604528-41644123	12.0171	5.40588	-1.15248	-3.8485	5e-05	0.00281553
Neurod1	chr2:79292797-79296793	3.33623	1.50538	-1.1481	-3.14992	5e-05	0.00281553
Srsf9	chr5:115777185-115783089	78.1477	35.2936	-1.1468	-5.16471	5e-05	0.00281553
Spryd4	chr10:127631690-127648850	12.9586	5.85921	-1.14513	-3.37925	5e-05	0.00281553
Creb3l1	chr2:91822484-91864327	2.10507	0.957395	-1.13668	-2.60344	0.00015	0.00721992
Chn1	chr2:73434582-73613403	14.3701	6.54557	-1.13447	-4.46631	5e-05	0.00281553
Cyp4f14	chr17:33042014-33054287	1.42443	0.650408	-1.13097	-1.94234	0.00045	0.0178157
Mvp	chr7:134130373-134158108	1.84256	0.844691	-1.12522	-2.59277	0.0001	0.00511013
Ptbp3	chr4:59484739-59562236	20.9267	9.70061	-1.10919	-4.93382	5e-05	0.00281553
Numbl	chr7:28043779-28067169	3.09172	1.43542	-1.10693	-3.18149	5e-05	0.00281553
1700007K13Rik	chr2:28317520-28321844	6.34632	2.96056	-1.10005	-2.91245	0.00055	0.0208497
Abat	chr16:8513521-8621660	22.3584	10.6483	-1.07019	-3.93982	5e-05	0.00281553
Mab21l3	chr3:101616998-101640146	1.66229	0.796941	-1.06063	-2.524	5e-05	0.00281553
Vamp3	chr4:150421413-150432062	74.0772	35.9239	-1.04409	-5.00767	5e-05	0.00281553
Bcam	chr7:20341486-20355881	5.49671	2.70968	-1.02045	-3.23649	5e-05	0.00281553
Ptprv	chr1:137005074-137029152	4.89448	2.41714	-1.01785	-3.6211	5e-05	0.00281553
Ubtd1	chr19:42056252-42109131	18.7784	9.29681	-1.01427	-3.97047	5e-05	0.00281553
Phf8	chrX:147955214-148068400	6.66821	3.30236	-1.0138	-3.84379	5e-05	0.00281553
Axl	chr7:26541518-26573752	3.96606	1.97675	-1.00458	-3.34264	5e-05	0.00281553
P4ha2	chr11:53914425-53945169	1.69441	0.846262	-1.00161	-1.88757	0.0006	0.0221656
Pygm	chr19:6384428-6398459	9.8559	4.93559	-0.997764	-3.47632	5e-05	0.00281553
AI414108	chr9:27160269-27165128	6.54789	3.29882	-0.989082	-3.52037	5e-05	0.00281553
5930430L01Rik	chr5:149801631-149806791	1.00979	0.509066	-0.988123	-1.92922	0.0009	0.0305263
Dcxr	chr11:120586686-120588595	41.0655	20.7085	-0.987704	-4.38178	5e-05	0.00281553
Pdgfa	chr5:139452928-139470907	47.4503	24.0392	-0.981027	-4.6451	5e-05	0.00281553
Ece1	chr4:137418151-137521144	11.3276	5.75277	-0.977515	-4.09892	5e-05	0.00281553
Fgd4	chr16:16422070-16560289	2.94576	1.49691	-0.976652	-2.42805	5e-05	0.00281553
Disp2	chr2:118605454-118620911	4.92551	2.51329	-0.970696	-3.65236	5e-05	0.00281553
Rprm	chr2:53936503-53937963	6.97484	3.56649	-0.967654	-3.07265	5e-05	0.00281553
Scg3	chr9:75491172-75531863	2.08592	1.06662	-0.967631	-1.95654	0.0006	0.0221656
Kcne1l	chrX:138739295-138740741	3.51703	1.80691	-0.960832	-2.466	0.0008	0.027619
Phf19	chr2:34749274-34769496	2.32017	1.19338	-0.959171	-2.6842	5e-05	0.00281553
Ammecr1	chrX:139288016-139401271	5.29874	2.72645	-0.958628	-3.45024	5e-05	0.00281553
Fbxo32	chr15:58007433-58046447	1.15525	0.598639	-0.948448	-2.40409	5e-05	0.00281553
Unc80	chr1:66515020-66745722	1.47566	0.767102	-0.943872	-3.11601	5e-05	0.00281553
Kank2	chr9:21571216-21602990	9.57084	4.98233	-0.941826	-3.8356	5e-05	0.00281553
Sod3	chr5:52755042-52760977	12.0968	6.30467	-0.940137	-3.42376	5e-05	0.00281553
Scrn1	chr6:54458809-54516376	3.47313	1.81262	-0.938158	-2.40843	0.0004	0.016338
Mapt	chr11:104092749-104193403	2.83044	1.47944	-0.935973	-2.80036	5e-05	0.00281553
Eda	chrX:97170944-97596099	1.84879	0.977145	-0.919939	-2.44944	5e-05	0.00281553
Syp	chrX:7215705-7230382	4.96078	2.62436	-0.918599	-2.9286	5e-05	0.00281553
Tnfrsf10b	chr14:70167278-70184218	5.54527	2.93375	-0.918515	-3.21632	5e-05	0.00281553
Fam101b	chr11:75832696-75841284	7.93632	4.20421	-0.916635	-3.4484	5e-05	0.00281553
Ppp2r2c	chr5:37259808-37346317	1.04808	0.556159	-0.914183	-1.87487	0.00155	0.0446154
Pqlc3	chr12:16995453-17006924	9.54788	5.10403	-0.903545	-2.82453	5e-05	0.00281553
Tbc1d2b	chr9:90096886-90165607	6.29263	3.36531	-0.902923	-3.63484	5e-05	0.00281553
Gabra2	chr5:71352295-71487088	2.83072	1.52064	-0.896491	-2.40604	0.00025	0.0110687
Plxdc2	chr2:16277930-16677466	0.950462	0.511576	-0.893681	-2.21773	0.0003	0.0127473
Cep170b	chr12:113960384-113984802	2.07866	1.12101	-0.890852	-2.70968	5e-05	0.00281553
Ccnd1	chr7:152115835-152125830	606.415	327.254	-0.889892	-3.2806	5e-05	0.00281553
Dlc1	chr8:37630792-38015496	1.09185	0.589945	-0.888122	-2.20297	5e-05	0.00281553
Tmc3	chr7:90733440-90772219	3.57185	1.93016	-0.887952	-2.88642	5e-05	0.00281553
Serpina3n	chr12:105644917-105652539	2.41757	1.30962	-0.884414	-2.09749	0.00055	0.0208497
Gria2	chr3:80488857-80606713	7.19011	3.90782	-0.879651	-3.02117	5e-05	0.00281553
Slc37a2	chr9:37036733-37063323	4.00292	2.1831	-0.874671	-2.82112	5e-05	0.00281553
Micu1	chr10:59165310-59326882	28.2479	15.4267	-0.872712	-3.51626	5e-05	0.00281553
Igsf11	chr16:38902457-39027270	4.14203	2.27762	-0.86281	-2.85075	5e-05	0.00281553
Angpt1	chr15:42256212-42508523	1.20212	0.661108	-0.862625	-1.92247	0.0011	0.0353463
Adcyap1r1	chr6:55401971-55451449	1.68494	0.92685	-0.862292	-2.50411	5e-05	0.00281553
Olfml3	chr3:103539316-103541924	9.60896	5.31557	-0.854155	-3.06183	5e-05	0.00281553
Serpinb1a	chr13:32933960-32943054	2.79301	1.56411	-0.836477	-2.05129	0.0016	0.0458272
Dse	chr10:33871198-33927357	4.69136	2.62877	-0.835619	-3.03944	5e-05	0.00281553
Abca9	chr11:109962135-110029467	3.58763	2.01083	-0.835239	-3.05816	5e-05	0.00281553
Abcc4	chr14:118881913-119105441	6.51364	3.6545	-0.833789	-3.28248	5e-05	0.00281553
Neurl1b	chr17:26551909-26583287	4.60685	2.58685	-0.832585	-3.34976	5e-05	0.00281553
Rbm19	chr5:120566521-120648980	10.708	6.02097	-0.83062	-3.26868	5e-05	0.00281553
Fam131a	chr16:20695129-20716709	18.2801	10.2855	-0.829658	-2.771	5e-05	0.00281553
Slc30a4	chr2:122506968-122528399	11.6548	6.5629	-0.828514	-3.50769	5e-05	0.00281553
Dstyk	chr1:134314029-134363536	11.8167	6.66065	-0.827096	-3.48727	5e-05	0.00281553
Rrm2b	chr15:37853707-37890810	6.2401	3.53557	-0.819627	-3.23394	5e-05	0.00281553
Rtn4rl1	chr11:75007494-75081264	11.7512	6.66094	-0.819012	-3.32186	5e-05	0.00281553
Plxnd1	chr6:115904828-115945023	30.8225	17.5608	-0.811626	-3.73689	5e-05	0.00281553
Gnao1	chr8:96334737-96493288	4.78914	2.73074	-0.810473	-2.80671	5e-05	0.00281553
Phlda3	chr1:137662661-137665711	73.2027	42.0794	-0.798784	-3.81714	5e-05	0.00281553
Sec16b	chr1:159436926-159498555	6.90313	3.96983	-0.798173	-2.88431	5e-05	0.00281553
Prss23	chr7:96656294-96666096	2.66482	1.53375	-0.796971	-2.27019	0.0004	0.016338
Lmna	chr3:88285069-88307274	13.0877	7.53493	-0.796549	-2.64507	5e-05	0.00281553
Mcur1	chr13:43633774-43655560	5.21138	3.00449	-0.794544	-3.05134	5e-05	0.00281553
Apoe	chr7:20281592-20284515	8.69288	5.01883	-0.792483	-2.67778	0.0001	0.00511013
Tmem108	chr9:103385265-103664167	4.52839	2.62123	-0.788755	-2.67837	5e-05	0.00281553
Marcksl1	chr4:129190824-129193225	284.541	164.821	-0.787734	-4.10717	5e-05	0.00281553
Rbpms2	chr9:65478388-65508325	4.2144	2.4415	-0.787559	-2.41119	0.0007	0.024908
Nkain2	chr10:31409124-32609721	2.07373	1.2045	-0.783797	-1.87188	0.00145	0.0429082
Lrrc75b	chr10:75012869-75023075	3.38193	1.96561	-0.782869	-2.63827	5e-05	0.00281553
Rap2a	chr14:120877682-120906414	29.8242	17.335	-0.782796	-3.60316	5e-05	0.00281553
Unc13a	chr8:74150611-74195656	1.41965	0.826238	-0.780902	-2.30286	0.0001	0.00511013
Ttyh2	chr11:114536781-114582298	19.1894	11.176	-0.779913	-3.3603	5e-05	0.00281553
Crim1	chr17:78599587-78817492	19.1758	11.1792	-0.778465	-2.78115	5e-05	0.00281553
Bcat2	chr7:52823164-52845080	10.8209	6.32633	-0.77438	-2.54947	5e-05	0.00281553
Synm	chr7:74875046-74904628	2.60042	1.52433	-0.770568	-2.52936	5e-05	0.00281553
Lrrn4	chr2:132694251-132706598	4.53778	2.66127	-0.769875	-2.65055	5e-05	0.00281553
Rundc3a	chr11:102254716-102264253	12.0802	7.10035	-0.76668	-2.864	5e-05	0.00281553
Adhfe1	chr1:9538126-9621173	6.34894	3.73962	-0.763625	-2.47071	5e-05	0.00281553
Hbegf	chr18:36664580-36675459	5.16669	3.0538	-0.758636	-2.47435	0.0001	0.00511013
Desi1	chr15:81822952-81846570	26.6042	15.7257	-0.75853	-3.3637	5e-05	0.00281553
Parm1	chr5:91946725-92053022	11.4033	6.7481	-0.756896	-2.8006	5e-05	0.00281553
Tns1	chr1:73956804-74171023	1.84426	1.09872	-0.747213	-2.53323	5e-05	0.00281553
Speg	chr1:75371871-75428881	16.0711	9.61428	-0.741215	-2.16717	0.0003	0.0127473
Adra1b	chr11:43588106-43714739	2.18271	1.30589	-0.741086	-1.95099	0.0013	0.0393734
Rsad2	chr12:27127607-27141317	2.37787	1.42945	-0.734215	-2.07485	0.0003	0.0127473
Pvrl1	chr9:43552658-43615544	8.68486	5.22465	-0.733168	-3.05877	5e-05	0.00281553
Dusp4	chr8:35870663-35882948	20.2098	12.1598	-0.732936	-3.324	5e-05	0.00281553
Bloc1s5	chr13:38694574-38726978	15.3935	9.26496	-0.732464	-3.06624	5e-05	0.00281553
Gpr146	chr5:139835692-139936488	4.43234	2.67337	-0.729407	-1.98285	0.00125	0.0385638
Zmpste24	chr4:120731842-120770848	37.0291	22.429	-0.723297	-3.38004	5e-05	0.00281553
Gosr1	chr11:76540103-76577057	15.7183	9.5234	-0.722899	-3.26388	5e-05	0.00281553
Mybl1	chr1:9657491-9690290	28.266	17.1563	-0.720331	-3.05296	5e-05	0.00281553
Grcc10	chr6:124689201-124691097	212.321	129.204	-0.716593	-4.92722	5e-05	0.00281553
Nmnat2	chr1:154802230-154966391	2.35354	1.43304	-0.715758	-2.1481	0.0003	0.0127473
Reps2	chrX:158849883-159081590	4.0056	2.44058	-0.714796	-2.53282	5e-05	0.00281553
Gpr123	chr7:147020072-147063987	2.93081	1.78817	-0.712819	-2.26797	0.00015	0.00721992
Tnfrsf19	chr14:61582670-61665692	22.7596	13.9447	-0.706753	-2.9101	5e-05	0.00281553
Slco3a1	chr7:81420303-81699666	19.1014	11.7111	-0.705802	-2.86485	5e-05	0.00281553
Lhfpl2	chr13:94827750-94965364	4.94572	3.03432	-0.704806	-2.6155	5e-05	0.00281553
Slc22a23	chr13:34271026-34437051	11.6284	7.13432	-0.704805	-2.89791	5e-05	0.00281553
Notch3	chr17:32257837-32303797	21.8184	13.4269	-0.700422	-3.17893	5e-05	0.00281553
Slc44a1	chr4:53453284-53635350	17.169	10.5852	-0.697765	-2.68685	5e-05	0.00281553
Wnt4	chr4:136833549-136855416	4.31435	2.66622	-0.694345	-2.36994	0.00015	0.00721992
Gfra2	chr14:71289936-71379645	3.72374	2.3017	-0.694056	-2.25718	0.00035	0.0144484
Tns3	chr11:8331654-8564538	37.8257	23.4341	-0.690756	-3.01627	5e-05	0.00281553
Chic1	chrX:100551814-100591457	3.084	1.91576	-0.686884	-2.60715	5e-05	0.00281553
Sept8	chr11:53333237-53357598	62.5428	38.8968	-0.685192	-2.92027	5e-05	0.00281553
Anxa2	chr9:69301489-69339592	18.874	11.7472	-0.684079	-2.27629	5e-05	0.00281553
Diap2	chrX:126284277-127000369	3.70553	2.30802	-0.683021	-2.65267	5e-05	0.00281553
Cdh20	chr1:106665395-106892058	56.7693	35.4047	-0.681168	-3.03829	5e-05	0.00281553
Galnt18	chr7:118615174-118923491	38.6064	24.0902	-0.680391	-3.06404	5e-05	0.00281553
Slc9a6	chrX:53863011-53917407	11.4003	7.13723	-0.675639	-3.00767	5e-05	0.00281553
Cp	chr3:19857053-19935310	30.473	19.0804	-0.675439	-2.52923	5e-05	0.00281553
Trp53i11	chr2:93027740-93041914	201.509	126.766	-0.668682	-3.08658	5e-05	0.00281553
Efhd2	chr4:141414056-141430835	22.8232	14.3868	-0.665762	-3.03201	5e-05	0.00281553
Plekha3	chr2:76513371-76535392	13.029	8.22025	-0.664468	-2.92511	5e-05	0.00281553
Prune2	chr19:17030607-17298422	2.02635	1.2853	-0.656775	-2.35887	0.0001	0.00511013
Kif21a	chr15:90763705-90880382	3.8532	2.45166	-0.652298	-2.30962	0.0001	0.00511013
Itga8	chr2:12028286-12233942	3.03455	1.93267	-0.650886	-2.20277	0.00015	0.00721992
Scn1b	chr7:31901542-31911964	70.0015	44.6097	-0.650027	-3.23361	5e-05	0.00281553
Impa2	chr18:67448876-67478495	68.4422	43.6406	-0.649215	-3.22597	5e-05	0.00281553
Gmpr	chr13:45602837-45641750	22.2971	14.2438	-0.646525	-2.79452	5e-05	0.00281553
Dapk1	chr13:60703307-60864552	9.82776	6.28182	-0.645681	-2.57521	5e-05	0.00281553
Prickle2	chr6:92320885-92656178	3.97146	2.54151	-0.643984	-2.40053	5e-05	0.00281553
Flnb	chr14:8650470-8784101	29.4161	18.8842	-0.639432	-2.70655	5e-05	0.00281553
Ftl1	chr7:52713313-52715256	731.415	471.158	-0.634479	-3.58951	5e-05	0.00281553
Rasl10b	chr11:83223573-83234540	4.18757	2.6997	-0.633314	-2.17257	0.00045	0.0178157
Hdac4	chr1:93829331-94044970	23.1604	14.9352	-0.632945	-2.67714	5e-05	0.00281553
Rap2c	chrX:48357090-48371195	52.1866	33.6708	-0.632181	-3.01289	5e-05	0.00281553
Scn8a	chr15:100701075-100876369	1.39682	0.902061	-0.63085	-2.09965	0.00025	0.0110687
Rnf6	chr5:147020769-147033033	14.5381	9.39388	-0.630046	-2.50202	5e-05	0.00281553
Sema4g	chr19:45063833-45077885	5.1836	3.34986	-0.629855	-2.39667	0.0001	0.00511013
Slc38a10	chr11:119965264-120012665	49.9959	32.4333	-0.624337	-2.56722	5e-05	0.00281553
5031439G07Rik	chr15:84776149-84818401	33.6106	21.8235	-0.623037	-2.71067	5e-05	0.00281553
Selenbp1	chr3:94737004-94748680	11.0236	7.1607	-0.622416	-2.24443	0.00035	0.0144484
Cpne2	chr8:97056927-97094429	15.2425	9.941	-0.616635	-2.64399	5e-05	0.00281553
Naglu	chr11:100931407-100938985	8.80412	5.75222	-0.614059	-2.47822	0.0002	0.00931727
Uhmk1	chr1:172129386-172145524	34.08	22.3485	-0.608748	-2.84689	5e-05	0.00281553
Wbscr17	chr5:131350820-131783392	3.22454	2.11514	-0.60834	-2.06915	0.00065	0.0237855
Lrrn2	chr1:134776931-134836582	17.7262	11.661	-0.604194	-2.7078	5e-05	0.00281553
Ildr2	chr1:168184269-168246963	3.23458	2.1313	-0.60185	-2.33075	0.00015	0.00721992
Polg	chr7:86537223-86611159	40.982	27.0151	-0.601227	-1.96484	0.0007	0.024908
Cir1	chr2:73121928-73150649	9.222	6.08486	-0.599856	-2.17203	0.0003	0.0127473
Adamts5	chr16:85858401-85901370	1.45192	0.959027	-0.59832	-1.91299	0.0012	0.0374194
Slc25a42	chr8:72708238-72736180	4.91063	3.24473	-0.597812	-2.1251	0.00115	0.0366484
Bbc3	chr7:16894931-16903683	9.11232	6.05102	-0.590639	-2.27865	0.00105	0.0341176
Foxp4	chr17:48004081-48061581	8.54305	5.71241	-0.58065	-2.36118	5e-05	0.00281553
Rspry1	chr8:97125840-97184176	11.0043	7.3613	-0.580038	-2.46756	0.0001	0.00511013
Lrp11	chr10:7309597-7345275	40.5341	27.1496	-0.578205	-2.62032	0.0001	0.00511013
Ghdc	chr11:100627645-100632271	7.93031	5.32013	-0.575915	-2.11534	0.001	0.0331429
Deptor	chr15:54931471-55090828	4.69352	3.15232	-0.574257	-2.23503	0.0001	0.00511013
Arsa	chr15:89302906-89315281	8.68393	5.83503	-0.573608	-2.39691	5e-05	0.00281553
Rbpj	chr5:53947017-54048684	20.5675	13.8367	-0.571867	-2.47154	5e-05	0.00281553
Trp53inp1	chr4:11083587-11101524	75.5915	50.9559	-0.568975	-2.48763	5e-05	0.00281553
Klhdc7a	chr4:139518087-139523941	7.44398	5.02241	-0.567695	-2.04554	0.00045	0.0178157
Stx2	chr5:129490432-129514447	9.5037	6.41761	-0.566452	-2.14707	0.00015	0.00721992
Fam124a	chr14:63174573-63227322	11.9425	8.06885	-0.565675	-2.33024	5e-05	0.00281553
Tpcn1	chr5:120984165-121038622	38.7656	26.1943	-0.565523	-2.61816	5e-05	0.00281553
Plekha7	chr7:123267631-123333355	10.7397	7.25705	-0.565503	-2.33042	0.0002	0.00931727
Osbpl5	chr7:150874666-150927868	5.78182	3.91086	-0.564038	-1.94967	0.0007	0.024908
Gpr124	chr8:28196312-28233908	2.70699	1.8326	-0.562798	-1.98346	0.0017	0.0482152
Lrp4	chr2:91297687-91354058	30.6344	20.8356	-0.556107	-2.36023	5e-05	0.00281553
Acadsb	chr7:138554114-138589725	15.7397	10.7086	-0.555649	-2.40005	5e-05	0.00281553
Gprin1	chr13:54838033-54851030	3.97876	2.71054	-0.553738	-1.95711	0.00105	0.0341176
Srgap1	chr10:121218046-121484371	4.81632	3.28758	-0.550907	-2.17681	0.0001	0.00511013
Gpt2	chr8:88016515-88051457	93.5671	63.8757	-0.550734	-2.57858	5e-05	0.00281553
Lbh	chr17:73267644-73291286	73.363	50.1507	-0.548782	-2.48287	0.00015	0.00721992
Chd3	chr11:69156774-69182928	12.0921	8.27267	-0.547639	-2.2969	5e-05	0.00281553
Mgat4a	chr1:37496184-37597861	3.50836	2.40092	-0.547211	-2.12444	0.00065	0.0237855
Nacc2	chr2:25911055-25978331	27.7702	19.008	-0.546931	-2.3484	5e-05	0.00281553
Sh3pxd2a	chr19:47334663-47538901	4.98245	3.41068	-0.546798	-2.2594	5e-05	0.00281553
Unc5b	chr10:60225342-60294329	4.81076	3.30166	-0.543071	-2.17622	0.0005	0.0192691
Tm2d1	chr4:98022060-98049956	23.6016	16.1997	-0.542918	-2.48744	0.001	0.0331429
Mfap3l	chr8:63111656-63155528	5.7086	3.91961	-0.542428	-2.0483	0.0005	0.0192691
Pxn	chr5:115956684-116005996	26.4543	18.1862	-0.540659	-2.3075	0.00015	0.00721992
Sgcb	chr5:74023987-74038970	24.676	16.9681	-0.540283	-2.41086	5e-05	0.00281553
Pomt2	chr12:88447815-88505673	15.6299	10.7635	-0.538156	-1.89453	0.0012	0.0374194
Sparc	chr11:55207660-55233582	62.4423	43.0138	-0.537725	-2.11793	5e-05	0.00281553
Peg10	chr6:4697305-4710516	65.2658	44.962	-0.53762	-2.32703	0.0002	0.00931727
Unc119	chr11:78157023-78162658	19.4224	13.3816	-0.537474	-2.38558	0.0005	0.0192691
Chl1	chr6:103460869-103683029	8.75818	6.03567	-0.537118	-2.23329	5e-05	0.00281553
Efnb2	chr8:8617438-8660773	11.7631	8.1091	-0.53665	-2.3042	0.0003	0.0127473
Tle2	chr10:81038031-81053590	23.6626	16.3233	-0.535677	-2.2279	0.00025	0.0110687
Aldh4a1	chr4:139178808-139205606	13.9654	9.6368	-0.535232	-2.15047	0.0002	0.00931727
Sgsm2	chr11:74662765-74710582	9.15662	6.33948	-0.530451	-2.08909	0.00045	0.0178157
Arhgef10	chr8:14911662-15001085	5.2038	3.6067	-0.528884	-2.01851	0.00045	0.0178157
Fktn	chr4:53727053-53776143	15.5412	10.7897	-0.526445	-2.28934	5e-05	0.00281553
Endod1	chr9:14158433-14185686	6.48821	4.50684	-0.525703	-2.01525	0.001	0.0331429
Nfatc3	chr8:108583502-108654437	24.4369	16.9766	-0.525509	-2.35884	5e-05	0.00281553
Samd4	chr14:47502639-47725492	3.46068	2.4063	-0.524238	-1.93117	0.0007	0.024908
Fig4	chr10:40907977-41023047	9.31514	6.49315	-0.520659	-2.13938	0.0006	0.0221656
Zfand3	chr17:30142031-30346965	36.0161	25.1423	-0.518525	-2.44049	0.0002	0.00931727
Piezo1	chr8:125000042-125075229	12.1387	8.47881	-0.517684	-1.91946	0.0012	0.0374194
Hmgcl	chr4:135502367-135518532	30.0656	21.028	-0.515805	-2.44739	0.00025	0.0110687
Adamts1	chr16:85794072-85803360	11.8969	8.32355	-0.515313	-2.201	0.00025	0.0110687
Plekhg1	chr10:6379238-6606164	12.3803	8.66294	-0.515113	-2.12686	0.00025	0.0110687
Aldh6a1	chr12:85750017-85791900	14.8803	10.4298	-0.512688	-1.85598	0.00105	0.0341176
Shisa4	chr1:137268032-137271640	43.327	30.4235	-0.510082	-2.63009	0.0003	0.0127473
Lrrc8a	chr2:30093288-30119310	16.6855	11.7315	-0.508207	-2.22516	0.00025	0.0110687
Notch2	chr3:97817460-97954290	10.1925	7.17772	-0.505914	-2.20081	0.0001	0.00511013
Fam20c	chr5:139231034-139286017	20.6716	14.5714	-0.504511	-2.22458	0.0005	0.0192691
Cd151	chr7:148653260-148657380	70.0141	49.3939	-0.503314	-2.12094	0.0002	0.00931727
Pias3	chr3:96500297-96512483	13.8581	9.77727	-0.503221	-2.19014	0.00025	0.0110687
Vldlr	chr19:27291509-27328721	16.5313	11.6893	-0.500017	-2.14063	0.0001	0.00511013
Plcb1	chr2:134611899-135300994	4.84773	3.43331	-0.497708	-1.91803	0.0006	0.0221656
Dscr3	chr16:94719330-94748236	31.4167	22.3213	-0.493114	-2.21919	0.0002	0.00931727
Prkra	chr2:76467993-76486051	22.3971	15.9241	-0.492097	-2.25947	0.0007	0.024908
Zbtb4	chr11:69579413-69597528	3.14707	2.24048	-0.490203	-1.89919	0.0017	0.0482152
B630005N14Rik	chr6:13575674-13627966	19.9852	14.256	-0.487365	-2.20844	0.00035	0.0144484
Dbn1	chr13:55574788-55589437	24.0165	17.1318	-0.487352	-2.00877	0.00045	0.0178157
St5	chr7:116667424-116760661	10.8613	7.75539	-0.485929	-1.93226	0.00055	0.0208497
Syap1	chrX:159294774-159326394	23.9375	17.1076	-0.484638	-1.97424	0.00055	0.0208497
Scarb2	chr5:92872898-92934634	56.6932	40.5659	-0.482909	-2.0178	0.0003	0.0127473
Klhl42	chr6:147039596-147061300	5.99136	4.29319	-0.480833	-2.07811	0.00075	0.026284
Matn2	chr15:34236435-34365995	10.488	7.54084	-0.475943	-1.83571	0.001	0.0331429
Ptp4a3	chr15:73553574-73589196	23.2319	16.7618	-0.470927	-2.04403	0.0007	0.024908
Ehd4	chr2:119915222-119980311	11.9871	8.65332	-0.470155	-1.97266	0.0013	0.0393734
Foxred2	chr15:77770951-77787152	7.93674	5.72979	-0.470065	-1.85878	0.0012	0.0374194
Frmpd1	chr4:45197777-45298808	7.00371	5.07405	-0.464983	-1.85923	0.00105	0.0341176
Cplx2	chr13:54472712-54485278	16.7991	12.1718	-0.464835	-1.92881	0.0011	0.0353463
Tef	chr15:81633102-81657293	26.3288	19.0768	-0.464827	-1.96177	0.00115	0.0366484
Clcn4-2	chr7:7235026-7252222	17.7905	12.8979	-0.463975	-1.97348	0.0007	0.024908
Gpld1	chr13:25035020-25083805	10.4862	7.60837	-0.462836	-1.98442	0.00085	0.0291716
Wwc2	chr8:48912963-49075905	8.02681	5.83544	-0.459987	-1.90359	0.0014	0.0418557
Ctsd	chr7:149561820-149573775	302.809	220.195	-0.459627	-2.04841	0.0014	0.0418557
Spats2l	chr1:57831704-58005241	31.4385	22.8779	-0.458577	-1.91185	0.0006	0.0221656
Zfyve26	chr12:80333333-80397269	4.17641	3.04315	-0.456697	-1.87743	0.0009	0.0305263
Dnajc16	chr4:141317912-141346559	18.2426	13.2947	-0.456463	-2.03195	0.0008	0.027619
Inpp4b	chr8:84239098-84646460	9.27021	6.77773	-0.451799	-1.84838	0.00135	0.0407812
Pde2a	chr7:108570204-108661343	20.4822	15.0179	-0.447689	-1.87848	0.0012	0.0374194
Etv1	chr12:39506844-39594802	75.2795	55.2016	-0.447547	-1.96199	0.0005	0.0192691
Rnf5	chr17:34738043-34740506	54.2195	39.7936	-0.446273	-2.35466	0.0011	0.0353463
Dzip1	chr14:119274741-119322389	15.6329	11.4893	-0.444296	-1.88678	0.00155	0.0446154
Lamb2	chr9:108382192-108392861	22.4423	16.5124	-0.442668	-1.98299	0.0013	0.0393734
Psrc1	chr3:108186721-108191149	67.023	49.3216	-0.442436	-1.88079	0.00105	0.0341176
Ago2	chr15:72932054-73015377	16.1212	11.8735	-0.441206	-1.99389	0.0007	0.024908
Zdhhc7	chr8:122604994-122625372	16.0292	11.8354	-0.43759	-2.01833	0.00175	0.0492718
Akt3	chr1:178952245-179178898	23.5834	17.4177	-0.437217	-1.931	0.00125	0.0385638
Srgap3	chr6:112667965-112897260	25.201	18.6143	-0.43707	-1.91314	0.001	0.0331429
Fam120c	chrX:147778765-147908677	15.2606	11.3277	-0.429952	-1.92722	0.00125	0.0385638
Mxra8	chr4:155213788-155218211	63.3451	47.0415	-0.429299	-2.0901	0.0014	0.0418557
Appbp2	chr11:85004811-85048622	43.0301	31.9563	-0.429245	-2.02941	0.00175	0.0492718
Gnaq	chr19:16207320-16461943	23.1338	17.1881	-0.428597	-1.99064	0.00155	0.0446154
Cdh2	chr18:16747385-16967558	60.7041	45.1049	-0.42851	-1.96289	0.0011	0.0353463
Nhsl1	chr10:18127480-18253697	13.7458	10.2151	-0.428286	-1.81896	0.0016	0.0458272
Gnpat	chr8:127386932-127413957	41.8925	31.2394	-0.423325	-1.95743	0.0013	0.0393734
Rpl22l1	chr3:28704432-28706337	416.057	554.383	0.4141	3.19172	0.00145	0.0429082
Ppp3ca	chr3:136333733-136598743	51.8764	69.2745	0.417245	1.97894	0.0013	0.0393734
Taldo1	chr7:148578058-148588875	96.8143	130.182	0.427236	2.17001	0.0015	0.0439394
Brinp2	chr1:160175399-160286391	85.8097	115.72	0.431427	1.89905	0.0015	0.0439394
Capza1	chr3:104625702-104667423	70.1549	94.9382	0.436446	2.0105	0.00095	0.0320349
Kcnj16	chr11:110829346-110889281	13.8694	18.7812	0.437383	1.76518	0.0015	0.0439394
Jmy	chr13:94200051-94269763	10.4716	14.1891	0.438308	1.93038	0.00145	0.0429082
Nkain1	chr4:130125704-130169623	66.801	90.5166	0.438312	2.08351	0.00105	0.0341176
Arxes2	chrX:132528358-132529898	25.0886	34.0392	0.440169	2.12594	0.00175	0.0492718
Kcnip3	chr2:127282233-127347830	43.3375	58.8407	0.441198	1.85006	0.0008	0.027619
Acsbg1	chr9:54452803-54509692	195.637	266.337	0.445073	1.96872	0.00095	0.0320349
Pcyt1b	chrX:90900201-90995287	12.0366	16.3879	0.445211	1.77252	0.00165	0.0471429
Dclk1	chr3:55046447-55342990	26.4136	36.0127	0.447222	1.94055	0.0005	0.0192691
Sgk1	chr10:21601989-21719708	10.1072	13.8205	0.451432	1.86101	0.00125	0.0385638
Lrrc42	chr4:106906118-106926138	33.5798	46.0471	0.455516	2.10489	0.0013	0.0393734
Ccdc141	chr2:76847962-77008692	15.7332	21.5965	0.456979	1.9541	0.0009	0.0305263
Azin1	chr15:38417184-38449021	37.1584	51.0065	0.456994	1.98143	0.0006	0.0221656
Kctd12	chr14:103375797-103381854	15.7848	21.7029	0.459352	2.08922	0.00065	0.0237855
Tmtc2	chr10:104624719-105011535	11.6207	16.0104	0.462321	2.07979	0.0009	0.0305263
Pgap1	chr1:54529843-54614528	18.6086	25.6511	0.463048	2.10708	0.00035	0.0144484
Fam96a	chr9:65974417-65986775	33.371	46.1478	0.467669	2.17311	0.00155	0.0446154
Slc12a2	chr18:58038331-58106475	97.4648	134.818	0.468063	1.96755	0.0008	0.027619
Enah	chr1:183826515-183950111	46.1058	63.8692	0.470171	1.98328	0.00105	0.0341176
1700025G04Rik	chr1:153731653-153937450	32.4001	44.8872	0.470305	2.03192	0.00075	0.026284
Shc3	chr13:51526410-51662453	19.5633	27.2586	0.478567	2.17195	0.0012	0.0374194
Sel1l3	chr5:53498321-53604691	7.50978	10.4714	0.479614	2.06102	0.0006	0.0221656
Cd24a	chr10:43298974-43304071	26.1059	36.4692	0.482305	2.24407	0.0006	0.0221656
Prr18	chr17:8533270-8536978	9.41879	13.2034	0.487296	2.10854	0.00045	0.0178157
8430427H17Rik	chr2:153233196-153355707	22.2397	31.184	0.487669	2.08852	0.0001	0.00511013
Gpd1	chr15:99548023-99555438	71.7033	100.64	0.489098	2.26467	0.00015	0.00721992
Myo1b	chr1:51806601-51972822	37.3681	52.4908	0.490258	2.06979	0.00035	0.0144484
Map1lc3b	chr8:124114367-124121947	41.6289	58.8703	0.499954	2.40923	0.00035	0.0144484
Map7d2	chrX:155852509-155936879	5.26841	7.46221	0.502234	1.98823	0.00075	0.026284
Tspan15	chr10:61648143-61693966	4.16894	5.92364	0.506801	1.84794	0.0017	0.0482152
Slc22a17	chr14:55525563-55531969	65.5481	93.3669	0.510358	2.68697	0.0001	0.00511013
Mmadhc	chr2:50135400-50152197	36.4029	51.8594	0.510553	2.37847	0.0001	0.00511013
Mapre1	chr2:153567022-153599050	41.4111	59.0999	0.513139	2.26156	0.00015	0.00721992
Otud6b	chr4:14736651-14753734	26.4683	37.7836	0.513493	2.3433	0.00015	0.00721992
Wnt7a	chr6:91313976-91361363	6.85336	9.83965	0.521795	2.21385	0.00035	0.0144484
Nrcam	chr12:45429871-45702833	12.5192	17.986	0.522732	2.24214	0.0001	0.00511013
Sorl1	chr9:41776571-41932372	2.71728	3.90789	0.524227	2.06414	0.0005	0.0192691
Txn1	chr4:57956244-57969283	472.964	683.002	0.530159	2.90276	0.0001	0.00511013
Ptbp2	chr3:119421659-119486306	27.6502	40.0329	0.533897	2.55303	5e-05	0.00281553
Smpdl3a	chr10:57514349-57531636	13.5387	19.6443	0.537023	2.40547	0.0003	0.0127473
Ubfd1	chr7:129210711-129225713	17.9341	26.0564	0.538928	2.51917	5e-05	0.00281553
Sptb	chr12:77681474-77811534	4.72663	6.87159	0.539833	2.20047	0.00015	0.00721992
Ptprt	chr2:161347723-162486883	0.976857	1.42437	0.544105	1.84556	0.00075	0.026284
Epb4.1l5	chr1:121441609-121545577	11.1908	16.3548	0.547402	2.23417	5e-05	0.00281553
Itga6	chr2:71624995-71696484	8.78856	12.8459	0.547608	2.25903	5e-05	0.00281553
Lrp10	chr14:55082983-55089128	27.8341	40.7523	0.550026	2.59291	5e-05	0.00281553
Glul	chr1:155747055-155756853	192.084	281.498	0.551385	2.32068	5e-05	0.00281553
Mical2	chr7:119369349-119498708	4.02935	5.90956	0.552504	2.00757	0.00085	0.0291716
Slc43a2	chr11:75345195-75391074	5.33611	7.82901	0.553042	2.17283	0.00025	0.0110687
Magi1	chr6:93625446-94233911	11.2411	16.5675	0.559573	2.29093	5e-05	0.00281553
Wnt7b	chr15:85365866-85424138	5.13251	7.58495	0.563477	2.27951	0.00025	0.0110687
Lyrm5	chr6:145159653-145165062	16.14	24.0894	0.577755	2.31208	0.0001	0.00511013
Fam60a	chr6:148869580-148894954	18.8534	28.1869	0.580203	2.57672	5e-05	0.00281553
Ebf1	chr11:44431601-44821598	7.90601	11.8291	0.581319	2.38976	0.00015	0.00721992
Snhg4	chr18:35713063-35717970	21.9834	32.9154	0.582351	2.30918	0.0001	0.00511013
Nol4	chr18:22851655-23200154	2.0884	3.13914	0.587976	1.81501	0.0013	0.0393734
Slc6a11	chr6:114081234-114199880	2.87257	4.3319	0.592654	2.20796	0.00075	0.026284
Wrb	chr16:96367025-96379459	14.5971	22.0961	0.59811	2.58429	0.00025	0.0110687
Btla	chr16:45224449-45253008	3.00398	4.59271	0.612472	1.95979	0.0008	0.027619
Faah	chr4:115669260-115690507	3.40512	5.21362	0.614582	2.3279	0.00055	0.0208497
Erc2	chr14:28435627-29291723	1.28469	1.97301	0.618976	1.91038	0.00115	0.0366484
Arxes1	chrX:132567905-132569485	11.1069	17.0731	0.620275	2.75301	5e-05	0.00281553
Pak1	chr7:104991448-105060891	6.22684	9.76961	0.649801	2.6209	5e-05	0.00281553
Klf4	chr4:55540008-55545347	2.60937	4.09718	0.650928	2.2125	0.001	0.0331429
Spef1	chr2:130995996-131000546	5.51983	8.70389	0.657037	2.5969	5e-05	0.00281553
Vash1	chr12:88019649-88036631	72.079	114.004	0.66143	2.86991	5e-05	0.00281553
Cers6	chr2:68699613-68949347	1.33237	2.11602	0.667358	1.93502	0.0015	0.0439394
Mylk	chr16:34785035-35002520	0.705091	1.12442	0.673294	1.89634	0.0012	0.0374194
Hap1	chr11:100208640-100217455	7.08139	11.3371	0.678941	2.66855	5e-05	0.00281553
Entpd5	chr12:85714825-85749979	5.561	8.93129	0.683524	2.72619	5e-05	0.00281553
Med14	chrX:12252496-12339099	18.0947	29.1616	0.688502	2.97114	5e-05	0.00281553
Tecta	chr9:42137704-42208012	1.02246	1.66538	0.703809	2.22015	0.00045	0.0178157
Fez1	chr9:36651243-36686225	67.0875	109.816	0.710966	3.27619	5e-05	0.00281553
Car3	chr3:14863537-14872373	8.76565	14.3555	0.711671	2.89662	5e-05	0.00281553
Zfp7	chr15:76709705-76722824	1.63804	2.69121	0.716282	2.00287	0.0014	0.0418557
Rnf180	chr13:105937573-106083094	3.11716	5.21572	0.742635	2.69398	5e-05	0.00281553
Dmd	chrX:80194208-82450389	4.54706	7.65024	0.750571	2.99185	5e-05	0.00281553
Prdm1	chr10:44156980-44178493	1.76841	3.01438	0.769409	2.62461	5e-05	0.00281553
Slc13a3	chr2:165230794-165298697	2.76578	4.73143	0.774587	2.65631	5e-05	0.00281553
Crb1	chr1:141094830-141273653	2.0943	3.62002	0.789525	2.70387	5e-05	0.00281553
Epb4.1l4a	chr18:33955980-34166860	1.27822	2.24512	0.812657	2.30411	0.00025	0.0110687
6330403K07Rik	chr11:70845442-70847119	2.30227	4.08396	0.826908	2.32374	0.0005	0.0192691
Dact1	chr12:72410870-72421094	13.3998	23.9367	0.837019	3.58808	5e-05	0.00281553
Dscam	chr16:96813686-97392342	1.63338	2.95902	0.857253	3.10602	5e-05	0.00281553
Rfx4	chr10:84218792-84369283	47.7037	86.633	0.860817	3.68215	5e-05	0.00281553
Fbln2	chr6:91162757-91222534	3.42297	6.2412	0.866573	3.09595	5e-05	0.00281553
Bai1	chr15:74346625-74419894	1.49378	2.74006	0.875241	3.09506	5e-05	0.00281553
Dcpp2	chr17:24035688-24037754	56.4274	106.268	0.913241	5.26016	5e-05	0.00281553
Kcnc4	chr3:107241220-107261816	1.58446	3.00517	0.923452	2.75699	0.0002	0.00931727
Ppil6	chr10:41210244-41234094	2.71867	5.21499	0.939764	2.58062	0.00045	0.0178157
Pde1b	chr15:103333464-103360487	0.701173	1.35061	0.945773	1.98534	0.0007	0.024908
Nrarp	chr2:25036277-25038852	12.3184	24.8263	1.01106	5.03279	5e-05	0.00281553
Oacyl	chr18:65857921-65911191	0.466165	0.948685	1.02509	2.11191	0.00155	0.0446154
Dcpp1	chr17:24017842-24019820	29.5495	60.2025	1.02669	5.41378	5e-05	0.00281553
Hopx	chr5:77516010-77544148	2.29918	4.76146	1.05028	2.35877	0.00035	0.0144484
Cdkl2	chr5:92435099-92472068	0.42798	0.911338	1.09044	2.15451	0.0004	0.016338
Bex2	chrX:132601103-132602775	66.4544	141.938	1.09483	5.85601	5e-05	0.00281553
Eya2	chr2:165420527-165597227	1.67719	3.64425	1.11957	2.84865	5e-05	0.00281553
3100003L05Rik	chr7:131769183-131852449	10.2522	22.9567	1.16299	4.6429	5e-05	0.00281553
Bmx	chrX:160630773-160696125	1.67368	4.48334	1.42155	4.26949	5e-05	0.00281553
Nlgn3	chrX:98494517-98516689	0.400935	1.09936	1.45523	3.05312	0.0001	0.00511013
Micalcl	chr7:119511821-119556618	0.328472	0.954109	1.53838	2.52128	0.00015	0.00721992
Snora30	chr7:134671410-134671517	0	575.835	inf	#NAME?	0.00155	0.0446154
